# Supplementary material for: Engineering a nanoscale liposome-in-liposome for in situ biochemical synthesis and multi-stage release
Source: Nat Chem. 2024 Jul 15;16(10):1612–20. doi: 10.1038/s41557-024-01584-z (PMC11446840; doi:10.1038/s41557-024-01584-z)
Supplement: Supplementary file 2 — Source data for Supplementary Figs. 4, 6, 8 and 9–12. [file 41557_2024_1584_MOESM2_ESM.xlsx]

## Sheet: SI Figure 4 B
Azide concentration in outer composition	0 mol%		1 mol%		2 mol%		3 mol%		4 mol%		5 mol%
Time (minutes)	Mean Flu.Int	SD (n=5)	Mean Flu.Int	SD (n=5)	Mean Flu.Int	SD (n=5)	Mean Flu.Int	SD (n=5)	Mean Flu.Int	SD (n=5)	Mean Flu.Int	SD (n=5)		Azide concentration in outer composition	Mean FI	SD
0.19	18.23	19.2437	19.8	9.43026	18.05	2.33583	15.48	1.32475	16.35	1.91873	13.51	1.17286		0	123.32	20.762
0.91	29.22	18.4139	27.11	12.257	20.97	1.81266	18.3	1.18779	18.89	2.69771	16.76	1.34795		1	79.37	7.48155
1.62	41.26	17.3273	33.92	13.5202	24.08	1.7292	21.57	2.06206	22.24	2.67786	18.17	2.30892		2	56.92	1.66595
2.32	50.49	19.1701	38.79	12.0787	28.57	3.51348	24.05	1.38251	23.76	1.73495	20.46	0.800568		3	44.85	1.33845
3.03	58.06	18.0249	44.15	10.2275	29.52	3.12323	26.75	2.22591	25.88	2.65741	23.07	2.09591		4	44.05	2.42691
3.74	66.7	18.8159	49.64	10.124	33.01	2.58867	29.88	2.75515	28.76	4.10851	24.69	3.34851		5	37.41	1.84156
4.45	76.83	17.8271	55.1	9.96838	37.8	2.9369	30.68	2.75933	32.15	4.12072	25.79	2.03976
5.16	83.79	19.8014	60.47	11.0177	39.51	3.07652	34.85	3.30782	32.36	3.50593	27.99	1.75909
5.87	92.24	19.8679	65.15	11.8983	42.31	4.352	36.53	3.29655	36.55	2.24192	29.35	2.83363
6.58	99.8	20.0646	67.71	9.08363	44.97	2.74837	38.09	1.65731	38.35	3.14935	31.03	2.93085
7.29	102.64	19.7343	71.63	9.66939	48.29	2.69186	41.1	3.05245	38.5	3.15609	32.28	2.47432
8	113.06	21.016	75.28	6.38182	51.27	2.21406	42.95	2.33209	41.03	1.54455	34.68	3.37566
8.71	118.53	18.8609	78.25	8.26645	51.45	2.97247	43.67	2.16799	42.78	3.9392	35.79	2.05815
9.42	122.25	19.0354	79.74	9.05561	53.25	2.50867	44.72	2.03703	43.16	3.26931	37.05	1.6615
10.13	123.32	20.762	79.37	7.48155	56.92	1.66595	44.85	1.33845	44.05	2.42691	37.41	1.84156
0 mol%							1 mol%							2 mol%							3 mol%							4 mol%							5 mol%
1	2	3	4	5	Mean Flu.Int	st.D	1	2	3	4	5	Mean Flu.Int	st.D	1	2	3	4	5	Mean Flu.Int	st.D	1	2	3	4	5	Mean Flu.Int	st.D	1	2	3	4	5	Mean Flu.Int	st.D	1	2	3	4	5	Mean Flu.Int	st.D
43.7625	3.99502	34.2048	5.31324	3.9227	18.2397	19.2437	13.2977	14.6166	11.536	26.6652	32.8823	19.7996	9.43026	20.9141	19.4301	17.1969	17.9477	14.7365	18.0451	2.33583	16.315	14.0153	16.1944	14.0665	16.772	15.4727	1.32475	17.7296	14.9216	15.1455	14.8863	19.0313	16.3428	1.91873	13.6072	15.4376	12.5114	13.2938	12.6534	13.5007	1.17286
48.1229	4.4086	20.9573	45.5918	22.0024	28.2166	18.4139	12.2945	18.5804	31.6323	29.0522	43.9759	27.1071	12.257	23.1853	20.9421	22.3017	19.5753	18.8449	20.9699	1.81266	20.3175	17.361	18.2188	18.0662	17.506	18.2939	1.18779	22.4716	16.9175	17.5517	16.451	21.047	18.8878	2.69771	15.6768	17.7726	17.2834	18.0452	14.9869	16.753	1.34795
49.3248	14.7255	52.1858	56.9432	33.1061	41.2571	17.3273	26.9357	29.2634	26.5965	28.796	58.0205	33.9224	13.5202	25.9802	24.7045	24.7843	23.4801	21.4146	24.0727	1.7292	25.256	20.6897	20.7379	20.6273	20.5377	21.5697	2.06206	26.0445	20.6903	20.4198	19.966	24.0631	22.2367	2.67786	14.9531	21.4404	18.5705	17.889	17.9681	18.1642	2.30892
65.3596	18.1835	64.5659	53.0109	51.3085	50.4857	19.1701	34.0317	34.459	31.814	33.3212	60.3215	38.7895	12.0787	33.6349	26.5811	28.636	29.6824	24.2656	28.56	3.51348	26.1504	24.4599	23.1511	23.9122	22.5537	24.0455	1.38251	25.313	21.5999	23.8553	22.4366	25.5495	23.7509	1.73495	20.0043	21.5532	19.4218	20.5959	20.7141	20.4578	0.800568
72.5851	28.1428	71.7914	60.2364	57.534	58.0579	18.0249	38.6055	41.3207	40.032	38.4472	62.3209	44.1453	10.2275	32.2878	26.6678	32.1966	30.72	25.6966	29.5138	3.12323	28.2305	28.3788	23.4948	28.2978	25.3424	26.7489	2.22591	27.3036	22.8908	25.3078	24.2139	29.646	25.8724	2.65741	20.7603	25.1091	21.319	25.2986	22.8556	23.0685	2.09591
81.6002	35.2579	80.8065	69.2515	66.5491	66.693	18.8159	45.0765	50.4508	42.0599	43.774	66.863	49.6448	10.124	35.0584	30.3295	34.7117	34.9003	30.0175	33.0035	2.58867	33.3417	29.0323	29.4472	31.5367	26.0421	29.88	2.75515	32.0079	23.339	28.7764	26.2664	33.3822	28.7544	4.10851	21.3265	29.8099	25.8226	24.1618	22.2895	24.6821	3.34851
90.5502	47.1098	90.7565	79.2015	76.4991	76.8234	17.8271	51.1753	55.3668	49.0314	47.7712	72.1722	55.1034	9.96838	41.3666	36.2396	39.4998	38.1153	33.7556	37.7954	2.9369	32.0622	32.6278	31.8559	30.9954	25.8562	30.6795	2.75933	37.4488	28.8664	31.401	27.7931	35.2353	32.1489	4.12072	25.4998	28.7681	24.4724	26.6823	23.5191	25.7883	2.03976
112.881	68.9197	75.808	95.0938	66.1978	83.7801	19.8014	54.922	59.3011	53.8735	54.4559	79.8021	60.4709	11.0177	40.2492	37.8139	41.5376	42.8253	35.1129	39.5078	3.07652	33.6527	37.8476	36.1284	36.9543	29.6264	34.8419	3.30782	37.5539	28.7208	30.0723	31.3843	34.0216	32.3506	3.50593	25.5578	29.4978	28.4234	29.6204	26.8312	27.9861	1.75909
121.331	77.3697	84.2579	103.544	74.3501	92.1705	19.8679	58.3792	66.8842	57.3181	57.9079	85.2408	65.146	11.8983	41.3774	40.3734	46.4764	46.7971	36.5094	42.3067	4.352	39.6214	35.9574	37.108	38.7435	31.2054	36.5271	3.29655	39.9846	34.5768	34.9586	35.6331	37.5706	36.5447	2.24192	29.1189	34.1601	28.5859	28.1626	26.7168	29.3489	2.83363
129.613	84.9377	91.8259	111.112	82.2158	99.9408	20.0646	63.0556	69.0423	60.3348	63.1902	82.9347	67.7115	9.08363	45.0565	45.6711	46.6512	47.169	40.2739	44.9643	2.74837	39.5606	39.8808	36.1274	38.0767	36.7613	38.0813	1.65731	42.6017	34.6492	38.5052	36.0329	39.9336	38.3445	3.14935	27.2526	34.1336	31.0372	33.6109	29.0811	31.0231	2.93085
133	88.3248	94.743	111.499	85.6029	102.634	19.7343	67.881	71.4195	65.0533	65.4484	88.3161	71.6237	9.66939	50.3899	46.6066	50.3408	49.747	44.3641	48.2897	2.69186	42.6615	40.0022	37.7083	45.5453	39.5631	41.096	3.05245	42.8769	36.3518	39.3093	34.6502	39.2719	38.492	3.15609	28.8512	35.356	31.498	33.8479	31.8314	32.2769	2.47432
144.729	93.9206	106.339	123.095	97.1987	113.056	21.016	73.3367	77.65	68.2327	72.2071	84.9965	75.2846	6.38182	52.6602	48.0348	50.5677	53.8609	51.2151	51.2677	2.21406	44.8552	44.4763	42.0954	44.0529	39.2286	42.9417	2.33209	41.0568	38.6095	41.5831	41.0309	42.8676	41.0296	1.54455	31.7265	40.0306	34.1875	35.4766	31.9685	34.6779	3.37566
146.62	103.031	112.45	128.205	102.309	118.523	18.8609	73.3095	83.3893	73.5378	70.7624	90.2603	78.2519	8.26645	53.9747	48.3873	53.9029	52.8946	48.0611	51.4441	2.97247	44.3227	46.0408	42.9485	44.6758	40.32	43.6616	2.16799	46.3833	37.5183	41.2334	41.7185	47.0086	42.7724	3.9392	32.8816	38.0876	37.0828	36.2216	34.6286	35.7804	2.05815
150.498	106.91	116.328	132.084	105.388	122.241	19.0354	76.2979	89.8549	69.6151	74.2034	88.7228	79.7388	9.05561	53.3124	49.3024	55.9706	54.6975	52.9515	53.2469	2.50867	45.8169	47.774	43.3577	43.7005	42.9388	44.7176	2.03703	42.9865	41.4611	42.7883	39.9618	48.5886	43.1572	3.26931	35.5029	39.8432	36.1743	36.8036	36.9116	37.0471	1.6615
152.048	116.619	122.037	130.793	95.097	123.319	20.762	75.5768	84.177	76.9577	70.5989	89.5507	79.3722	7.48155	58.9233	55.0024	57.8091	57.464	55.3952	56.9188	1.66595	45.1358	46.2344	42.6142	44.9781	45.2408	44.8407	1.33845	45.6881	42.4372	45.1463	40.6172	46.3497	44.0477	2.42691	34.4846	39.0767	36.9657	37.6955	38.8066	37.4058	1.84156

## Sheet: SI Figure 4 C
Flow rate ratio	Mean Delta Intensity	SD (n=3)							Total Flow rate (uL/min)	Mean Delta Intensity	SD (n=3)
10	17.68	1.01457							200	18.61	0.559416
20	21	2.6331							250	15.09	1.81554
30	8.74	0.379587							300	12.62	1.7403
40	6.1	0.376662							350	12.12	4.19395
50	4.37	0.924166							400	9.09	0.0932736
60	6.45	1.21129							450	14.86	1.31336
FRR	exp1	exp2	exp3	Mean Delta I	SD		TFR	exp1	exp2	exp3	Mean Delta I	SD
10	18.3535	18.1528	16.5045	17.6703	1.01457		200	18.1585	18.4288	19.2339	18.6071	0.559416
20	22.7479	22.2655	17.9652	20.9929	2.6331		250	16.3205	13.0004	15.9336	15.0848	1.81554
30	9.07477	8.32338	8.79296	8.73037	0.379587		300	11.4542	14.6142	11.7706	12.613	1.7403
40	5.99193	6.51755	5.78739	6.09896	0.376662		350	13.6676	15.3078	7.36382	12.1131	4.19395
50	5.39168	4.10825	3.59807	4.366	0.924166		400	9.02351	9.19067	9.03539	9.08319	0.0932736
60	6.42695	7.66648	5.24411	6.44585	1.21129		450	13.738	16.3045	14.5368	14.8598	1.31336

## Sheet: SI Figure 6 A
	Thermo Inner
Time (minutes)	% Calcein release (mean for n = 3)	SD (n = 3)
0	-0.95	1.25
0.22	-0.96	1.67
0.37	-0.63	0.9
0.52	-0.45	1.24
0.67	0.07	0.65
0.82	0.41	0.42
0.97	1.15	0.25
1.12	2.62	1.78
1.27	4.61	2.15
1.42	6	2.94
1.56	8.25	5.99
1.72	10.92	4.89
1.87	13.8	3.15
2.02	17.05	3.66
2.17	20.16	3.45
2.32	22.54	3.73
2.47	25.05	4.14
2.62	27.04	3.97
2.77	29.52	3.4
2.91	30.96	3.05
3.07	33.27	3.18
3.22	34.66	2.94
3.37	36.3	3.24
3.52	38.06	3.48
3.67	39.02	3.02
3.82	41.37	4.18
3.97	42.15	4.63
4.12	44.72	4.11
4.27	46	6.01
4.42	46.92	6.59
4.57	46.81	6.22
4.72	48.53	6.7
4.87	50.35	6.3
5.02	49.52	5.23
5.17	51.59	6.41
5.32	53.52	5.61
5.47	52.2	6.27
5.62	52.4	6.89
5.77	52.51	6.98
5.91	53.62	6.09
6.07	53.95	7.51

## Sheet: SI Figure 6 B
	Thermo Inner: Cholesterol
Time (minutes)	% Calcein release (mean for n = 3)	SD (n = 3)
0	0.72	0.15
0.22	0.95	1.82
0.37	1.82	1.58
0.52	2.11	0.71
0.67	3.28	1.82
0.82	4.49	1.68
0.97	5.53	1.6
1.12	5.88	0.69
1.27	6.4	1.1
1.42	7.87	0.26
1.56	8.95	1.45
1.72	10.99	1.37
1.87	13.08	2.08
2.02	15.4	2.23
2.17	17.6	2.41
2.32	19.67	2.15
2.47	23.14	3.44
2.62	26.19	2.91
2.77	28.25	3.99
2.91	30.89	4.21
3.07	32.03	4.11
3.22	33.32	2.54
3.37	36.47	5.18
3.52	38.51	4.39
3.67	39.9	4.25
3.82	41.6	4.22
3.97	40.7	3.36
4.12	42.37	3.94
4.27	43.69	4.05
4.42	43.78	4.12
4.57	45.15	3.89
4.72	45.22	4.73
4.87	46.53	4.05
5.02	46.28	3.58
5.17	46.91	4.49
5.32	47.04	5.55
5.47	47.36	3.94
5.62	47.58	3.82
5.77	48.55	4.15
5.91	48.55	5.28
6.07	48.85	5.04

## Sheet: SI Figure 6 C
	Thermo Inner:PEG outer
Time (minutes)	% Calcein release (mean for n = 3)	SD (n = 3)
0	1.17	0.18
0.22	1.4	0.25
0.37	1.87	0.25
0.52	2.06	0.28
0.67	2.36	0.39
0.82	2.5	0.45
0.97	2.62	0.37
1.12	2.8	0.16
1.27	3.03	0.28
1.42	3.43	0.03
1.56	4.19	0.65
1.72	4.13	0.69
1.87	5.3	1.61
2.02	7.12	2.79
2.17	10.15	4.34
2.32	12.9	6.96
2.47	18.29	9.05
2.62	25.32	6.96
2.77	29.28	6.71
2.91	33.3	3.78
3.07	35.35	0.89
3.22	39.32	4.54
3.37	41.46	8.31
3.52	42.2	1.63
3.67	42.58	2.22
3.82	42.45	3.38
3.97	42.56	3.28
4.12	41.56	2.73
4.27	43.16	2.42
4.42	41.67	1.87
4.57	41.26	1.23
4.72	42.16	0.58
4.87	42.51	1.77
5.02	42.67	1.55
5.17	41.16	1.06
5.32	40.23	0.16
5.47	42.71	2.59
5.62	41.51	2.54
5.77	41.61	2.59
5.91	40.87	2.59
6.07	40.26	8.15

## Sheet: SI Figure 6 D
	Thermo Inner:DOPC outer
Time (minutes)	% Calcein release (mean for n = 3)	SD (n = 3)
0	0.25	0.19
0.22	0.8	0.4
0.37	1.09	0.25
0.52	1.51	0.49
0.67	1.98	0.22
0.82	1.92	0.93
0.97	2.39	0.68
1.12	2.03	0.79
1.27	2.76	0.5
1.42	2.58	0.29
1.56	3.29	0.95
1.72	3.5	1.1
1.87	2.89	0.38
2.02	3.28	1.38
2.17	3.59	0.85
2.32	3.95	0.85
2.47	4.18	0.25
2.62	4.76	0.14
2.77	5.04	0.24
2.91	6.2	0.736
3.07	7.55	0.62
3.22	9.4	1.44
3.37	10.38	2.6
3.52	12.58	2.13
3.67	14.46	2.59
3.82	16.9	3.03
3.97	18.63	2.54
4.12	19.89	1.96
4.27	22.11	1.13
4.42	23.62	1.13
4.57	24.72	0.49
4.72	25.12	1.37
4.87	25.6	1.17
5.02	26	2.15
5.17	26.29	2.22
5.32	26.64	1.96
5.47	26.87	2.37
5.62	26.5	1.71
5.77	27.34	2.18
5.91	27.35	2.12
6.07	26.81	1.95

## Sheet: SI Figure 8 A
Methylene Blue	Time (minutes)	% Release	SD (N=3)	Calcein	Time (minutes)	% Release	SD (N=3)
	0	0	0.78		0	0.07	0.01
	0.25	3.72	1.59		0.25	0.33	0.02
	0.5	4.47	1.88		0.5	0.76	0.03
	0.75	5.01	1.94		0.75	1.33	0.04
	1	5.41	2.35		1	2.13	0.02
	1.25	5.84	0.72		1.25	3.13	0.11
	1.5	4.93	1.01		1.5	4.34	0.1
	1.75	3.82	0.18		1.75	5.89	0.16
	2	5.13	1.24		2	7.46	0.23
	2.25	3.7	2.19		2.25	9.28	0.39
	2.5	4.5	0.98		2.5	11.08	0.4
	2.75	2.12	0.61		2.75	12.91	0.51
	3	3.4	1.06		3	14.57	0.52
	3.25	3.37	0.54		3.25	16.01	0.62
	3.5	2.38	2.22		3.5	17.01	0.67
	3.75	3.33	1.51		3.75	17.81	0.71
	4	2.37	1.36		4	18.61	0.83
	4.25	2.07	1.71		4.25	19.37	0.76
	4.5	1.3	0.33		4.5	20.07	0.8
	4.75	3.72	0.68		4.75	20.53	0.92
	5	2.67	0.63		5	21.03	0.87
	5.25	0.7	1.08		5.25	21.49	0.72
	5.5	2.56	0.13		5.5	22.15	0.8
	5.75	3.09	0.69		5.75	22.39	0.92
	6	2.66	1.34		6	22.81	0.82
	6.25	0.87	0.88		6.25	23.35	0.9
	6.5	1.14	0.57		6.5	23.65	0.96
	6.75	0.34	1.25		6.75	23.92	0.91
	7	2.43	0.18		7	24.14	0.76
	7.26	2.02	1.38		7.26	24.37	0.95
	7.51	2.1	0.98		7.51	24.75	0.84
	7.76	1.67	0.8		7.76	24.95	0.85
	8.01	1.15	0.76		8.01	25.06	0.87
	8.26	1.45	1.7		8.26	25.32	0.95
	8.51	1.65	0.37		8.51	25.5	0.91
	8.76	2.22	2.04		8.76	25.65	1.08
	9.01	0.8	0.82		9.01	25.83	0.88
	9.26	1.74	1.28		9.26	26.03	1
	9.51	1.2	1.06		9.51	25.9	1.01
	9.76	3.47	0.92		9.76	26.23	0.94
	10.01	2.23	2.05		10.01	26.31	0.97
	10.26	2.93	0.43		10.26	26.51	1
	10.51	1.44	0.74		10.51	26.49	0.84
	10.76	1.58	1.36		10.76	26.71	1.04
	11.01	1.91	0.08		11.01	26.76	0.93
	11.26	1.94	0.3		11.26	26.74	1.05
	11.51	3.69	1.32		11.51	26.83	0.88
	11.76	1.19	1.56		11.76	27.08	1.04
	12.01	2.37	1.42		12.01	27.17	0.87
	12.26	1.4	0.28		12.26	27.19	0.89
	12.51	2.15	0.38		12.51	27.24	1
	12.76	2.24	1.08		12.76	27.34	0.89
	13.01	1.78	0.41		13.01	27.24	1.03
	13.26	2.29	1.26		13.26	27.51	0.9
	13.51	2.81	0.63		13.51	27.47	0.92
	13.76	2.07	3.31		13.76	27.54	0.86
	14.01	3.06	1.24		14.01	27.7	0.94
	14.26	3.12	1.01		14.26	27.58	1.09
	14.51	3.53	0.43		14.51	27.83	0.9
	14.76	0.75	1.38		14.76	27.75	0.83
	15.01	2.5	1.47		15.01	27.83	0.88
	15.26	3.27	1.04		15.26	27.84	1.04
	15.51	2.87	1.3		15.51	27.82	0.96
	15.76	1.22	0.47		15.76	27.86	1.02
	16.01	1.21	0.5		16.01	27.95	0.82
	16.26	1.87	0.33		16.26	28.15	0.85
	16.51	2.05	0.33		16.51	27.92	0.87
	16.76	2.94	1.02		16.76	27.9	0.91
	17.01	3.63	0.69		17.01	28.02	1.18
	17.26	3.49	0.22		17.26	28.14	0.92
	17.51	1.56	0.66		17.51	28.26	0.91
	17.76	3.08	1.82		17.76	28.16	1.06
	18.01	3.2	2.06		18.01	28.22	0.94
	18.26	2.53	0.72		18.26	28.34	0.86
	18.51	2.04	1.19		18.51	28.41	1.04
	18.75	1.31	0.4		18.75	28.46	0.9
	19	3.23	0.43		19	28.36	1
	19.25	1.91	1.15		19.25	28.3	0.97
	19.5	1.97	1.64		19.5	28.55	0.96
	19.75	3.19	0.67		19.75	28.48	1.06
	20	3.3	0.81		20	29.78	1.28
	20.25	3.15	1.4		20.25	30.75	0.34
	20.5	4.51	0.27		20.5	31.04	0.79
	20.75	3.56	0.31		20.75	33.16	0.05
	21	3.7	0.71		21	34.28	1.04
	21.25	2.63	0.61		21.25	36.38	0.1
	21.5	3.35	1.16		21.5	38.57	0.34
	21.75	3.94	0.07		21.75	41.53	1.73
	22	4.17	0.32		22	43.74	0.74
	22.25	3.63	2.55		22.25	45.76	0.54
	22.5	2.59	0.84		22.5	46.04	0.93
	22.75	2.89	0.95		22.75	46.98	0.77
	23	2.41	1.52		23	47.89	1.15
	23.25	3.91	0.66		23.25	48.13	1.37
	23.5	2.81	1.84		23.5	48.19	1.08
	23.75	2.91	0.65		23.75	49.2	0.11
	24	3.81	1.35		24	49.26	1.39
	24.25	2.34	0.61		24.25	49.36	0.89
	24.5	2.31	0.71		24.5	49.45	0.85
	24.76	4.51	1.45		24.76	50.49	0.98
	25.01	3.31	1.4		25.01	50.55	0.37
	25.26	4.63	0.84		25.26	50.39	1.32
	25.51	3.92	1.08		25.51	50.57	0.04
	25.76	4.67	1.14		25.76	50.58	1.43
	26.01	5.13	0.18		26.01	50.62	0.89
	26.26	4.04	0.81		26.26	50.6	0.31
	26.51	4.5	1.29		26.51	50.6	1.11
	26.76	3.06	1.49		26.76	50.64	0.12
	27.01	3.3	1.29		27.01	50.78	0.75
	27.26	3.09	0.58		27.26	50.7	0.36
	27.51	5.14	0.48		27.51	50.77	1.19
	27.76	3.17	1.32		27.76	50.87	0.52
	28.01	3.72	1.53		28.01	50.84	0.74
	28.26	3.58	1.67		28.26	50.79	1.44
	28.51	3.62	0.25		28.51	50.9	0.52
	28.76	3.98	1.71		28.76	50.8	0.3
	29.01	4.13	1.51		29.01	50.89	0.88
	29.26	3.63	2.33		29.26	50.87	0.36
	29.51	5.36	1.1		29.51	50.84	1.11
	29.76	4.02	1.28		29.76	50.72	0.04
	30.01	4.13	1.07		30.01	50.75	1.41
	30.26	3.87	0.88		30.26	50.86	0.23
	30.51	4.12	0.38		30.51	50.9	0.01
	30.76	4.97	0.76		30.76	50.8	1.29
	31.01	3.77	2.43		31.01	50.89	0.25
	31.26	4.65	1.79		31.26	50.9	0.19
	31.51	4.23	0.92		31.51	50.89	0.68
	31.76	3.79	2.38		31.76	50.87	0.79
	32.01	4.1	2.03		32.01	50.87	1.4
	32.26	3.76	1.72		32.26	50.9	0.68
	32.51	3.66	0.39		32.51	50.95	0.18
	32.76	3.35	1.01		32.76	50.75	0.5
	33.01	3.71	1.06		33.01	50.01	0.29
	33.26	5.85	0.74		33.26	50.82	0.19
	33.51	4.63	1.06		33.51	50.96	0.74
	33.76	4.09	0.67		33.76	50.86	1.28
	34.01	4.63	2.01		34.01	50.92	0.67
	34.26	4.95	0.56		34.26	50.85	0.42
	34.51	5.72	1.65		34.51	50.07	0.17
	34.76	4.57	0.57		34.76	50.9	0.97
	35.01	4.71	0.75		35.01	50.95	0.26
	35.26	4.97	1.09		35.26	50.03	1.13
	35.51	4.82	0.65		35.51	50.01	0.81
	35.76	4.88	0.86		35.76	50.98	0.06
	36.01	4.35	1.01		36.01	50.96	0.53
	36.26	4.28	1.61		36.26	50.14	0.88
	36.51	4.24	0.81		36.51	50.91	0.96
	36.76	4.73	0.47		36.76	50.92	0.66
	37.01	5.31	1.16		37.01	50.98	0.09
	37.26	5	1.15		37.26	50.87	1.18
	37.51	4.28	0.97		37.51	50.01	0.62
	37.76	4.66	2.16		37.76	51	0.3
	38.01	4.06	1.05
	38.26	3.82	1.26
	38.51	3.95	0.83
	38.76	4.8	0.46
	39.01	4.49	1.07
	39.26	4.71	0.94
	39.51	5.39	1.17
	39.76	3.33	0.7
	40.01	3.88	1.53
	40.26	5.26	1.36
	40.51	10.06	2.45
	40.76	5.28	0.26
	41.01	10.74	3.42
	41.26	6.98	2.07
	41.51	7.09	1.49
	41.76	5.7	1.01
	42.01	3.05	1.06
	42.26	7.52	2.97
	42.51	5.14	1.9
	42.76	3.63	1.39
	43.01	6.42	1.7
	43.26	9	0.36
	43.51	7.71	1.46
	43.76	3.64	1.98
	44.01	2.78	1.4
	44.26	6.67	1.35
	44.51	6.56	1.71
	44.76	5.77	1.9
	45.01	8.45	0.99
	45.26	7.39	1.74
	45.51	4.32	1.66
	45.76	7.78	0.46
	46.01	9.65	3.1
	46.26	7.2	1.56
	46.51	11.13	2.14
	46.76	9.21	2.16
	47.01	7.53	1.88
	47.26	6.09	2.79
	47.51	12.28	2.52
	47.76	8.02	0.28
	48.01	11.81	0.65
	48.26	12.21	1.84
	48.51	11.68	1.1
	48.76	13.96	2.26
	49.01	12.1	1.75
	49.26	13.88	1.52
	49.51	12.37	1.95
	49.76	15.33	2.5
	50.01	12.51	0.94
	50.26	11.29	0.69
	50.51	13.33	1.59
	50.76	16.04	1.98
	51.01	12.88	2.64
	51.26	11.75	1.58
	51.51	11.46	2.17
	51.76	14.84	0.6
	52.01	15.76	2.07
	52.26	16.31	0.88
	52.51	14.53	2.21
	52.76	20.03	2.63
	53.01	16.14	1.21
	53.26	17.35	1.81
	53.51	19.87	1.09
	53.76	17.01	2
	54.01	19.2	1.16
	54.26	18.96	1.39
	54.5	15.85	2.17
	54.76	17.92	2.61
	55.01	21.16	2.22
	55.26	19.65	1.57
	55.51	21.88	1.84
	55.76	20.42	1.99
	56.01	23.7	1.35
	56.26	19.98	1.13
	56.51	20.4	1.78
	56.76	23.48	1.62
	57.01	24.39	1.74
	57.26	24.4	2.09
	57.51	24.4	2.36
	57.76	23	1.89
	58.01	19.54	3.14
	58.26	20.4	1.99
	58.51	22.19	2.04
	58.76	23.8	2.29
	59.01	20.29	2.5
	59.26	23.41	1.22
	59.5	27.27	1.63
	59.76	25.01	2.14
	60.01	26.46	1.47
	60.26	24.42	1.53
	60.51	25.71	1.46
	60.76	29.17	2.45
	61	20.48	1.54
	61.25	24.54	1.63
	61.5	32.25	2.03
	61.75	24.12	1.78
	62	24.89	2.72
	62.25	25.92	2.16
	62.5	29.43	2.29
	62.75	23.54	0.97
	63	27.35	2
	63.25	27.65	2
	63.5	23.56	1.82
	63.75	24.49	1.34
	64	30.23	1.58
	64.25	27.63	2.04
	64.5	24.85	2.47
	64.75	30.59	1.03
	65	27.44	2.64
	65.25	29.63	1.22
	65.5	30.23	2.23
	65.75	25.99	1.25
	66	30.38	0.88
	66.25	30.28	1.3
	66.5	27.88	1.43
	66.75	34.59	1.21
	67	31.73	1.76
	67.25	31.28	2.45
	67.5	33.34	1.32
	67.75	34.64	1.03
	68	27.62	0.77
	68.25	29.68	2.53
	68.5	31.36	1.12
	68.75	31	2.2
	69	35.54	2.38
	69.25	32.61	2.45
	69.5	33.53	2.12
	69.75	33.07	3.28
	70	30.03	1.16
	70.25	35.75	2.74
	70.5	33.39	1.45
	70.75	32.61	0.64
	71	29.56	1.43
	71.25	31.27	1.51
	71.5	38.3	3.03
	71.75	32.69	2.93
	72	32.68	1.43
	72.25	30.94	2.93
	72.5	27.56	2.66
	72.75	33.33	1.97
	73	29.35	2.05
	73.25	36.59	2.65
	73.5	34.44	2.65
	73.75	38.34	2.38
	74	34.8	2.81
	74.25	36.28	0.95
	74.5	37.88	2.43
	74.75	38.59	2.9
	75	36.22	1.68
	75.25	40.81	2.34
	75.5	34.47	0.64
	75.75	38.57	1.5
	76	38.56	1.46
	76.25	39.49	1.33
	76.5	37.78	2.37
	76.75	37.31	1.34
	77	36.89	0.15
	77.25	38.49	2.12
	77.5	36.99	2.1
	77.75	38.03	2.54
	78	36.33	2.95
	78.25	40.71	0.8
	78.5	34.99	2.16
	78.75	38.07	1.66
	79	37.07	0.71
	79.25	37.91	1.83
	79.5	36.98	2.09
	79.75	35.32	2.02
	80	38.28	1.67
		34.6247	2.71906

## Sheet: SI Figure 8  B
Methylene Blue	Time (minutes)	% Release	SD (N=3)	Calcein	Time (minutes)	% Release	SD (N=3)
	0	0	0.06		0	0	0.12
	0.25	4.63	2.39		0.25	0.47	0.18
	0.5	5.2	1.87		0.5	0.98	0.16
	0.75	3.33	2.03		0.75	1.85	0.04
	1	5.79	1.81		1	2.85	0.23
	1.25	3.66	0.26		1.25	4.1	0.16
	1.5	2.72	1.88		1.5	5.64	0.41
	1.75	2.64	1.97		1.75	8.04	0.52
	2	2.84	0.4		2	10.54	0.99
	2.25	5	2.63		2.25	13.45	1.41
	2.5	3.06	1.17		2.5	17.06	1.63
	2.75	5.77	2.7		2.75	20.65	1.53
	3	4.6	1.96		3	23.77	1.54
	3.25	3.16	1.16		3.25	26.84	1.15
	3.5	5.43	2.55		3.5	29.74	0.98
	3.75	5.5	1.2		3.75	32.02	0.95
	4	3.87	0.95		4	33.75	0.85
	4.25	4.71	0.59		4.25	35.32	0.59
	4.5	7.5	0.03		4.5	36.61	0.9
	4.75	5.01	1.16		4.75	38	0.94
	5	4.76	0.7		5	39.42	0.92
	5.25	3.6	0.41		5.25	40.5	0.99
	5.5	6.98	2.38		5.5	41.62	0.73
	5.75	7.34	1.69		5.75	42.81	0.76
	6	4.44	0.86		6	43.52	1.09
	6.25	6.14	0.27		6.25	44.57	1.11
	6.5	6.59	1.29		6.5	45.21	0.79
	6.75	7.39	0.97		6.75	46.22	1.1
	7	7.91	0.82		7	46.78	1.04
	7.26	6.27	1.02		7.26	47.14	0.78
	7.51	9.55	0.46		7.51	47.87	0.72
	7.76	7.45	1.27		7.76	48.5	0.87
	8.01	9.61	2.73		8.01	48.81	0.63
	8.26	5.98	0.38		8.26	49.29	0.91
	8.51	6.41	1.26		8.51	49.33	0.97
	8.76	8.73	1.16		8.76	50.31	0.93
	9.01	11.4	0.2		9.01	50.67	0.63
	9.26	9.92	1.42		9.26	50.95	0.61
	9.51	12.49	0.64		9.51	51.47	0.81
	9.76	9.67	1.74		9.76	51.66	0.44
	10.01	11.6	1.61		10.01	52.05	0.72
	10.26	12.03	0.74		10.26	52.17	0.67
	10.51	10.94	1.98		10.51	52.29	0.5
	10.76	9.86	0.88		10.76	52.66	0.73
	11.01	14.23	1.67		11.01	52.93	0.51
	11.26	11.39	1.34		11.26	52.78	0.54
	11.51	12.12	0.87		11.51	53.12	0.76
	11.76	10.26	1.59		11.76	53.18	0.5
	12.01	15.75	2.38		12.01	53.31	0.73
	12.26	13.02	0.23		12.26	54	0.63
	12.51	14.95	0.05		12.51	54.14	0.49
	12.76	12.63	0.6		12.76	53.79	0.58
	13.01	13.92	1.04		13.01	53.85	0.3
	13.26	13.1	1.66		13.26	54.32	0.56
	13.51	13.29	0.65		13.51	54.38	0.51
	13.76	16.25	0.37		13.76	54.53	0.86
	14.01	14.8	1.63		14.01	54.98	0.62
	14.26	16.76	1.9		14.26	54.88	0.19
	14.51	16.81	0.51		14.51	55.23	0.55
	14.76	18.07	0.09		14.76	55.22	0.24
	15.01	15.63	1.35		15.01	55.46	0.55
	15.26	16.02	2.33		15.26	55.23	0.58
	15.51	18.9	0.19		15.51	55.27	0.24
	15.76	15.97	0.06		15.76	55.56	0.03
	16.01	20.01	0.92		16.01	55.69	0.08
	16.26	17.9	2.02		16.26	55.6	0.05
	16.51	18.64	0.39		16.51	55.89	0.41
	16.76	19.94	1.07		16.76	55.36	0.18
	17.01	17.51	0.38		17.01	55.88	0.19
	17.26	21.78	2.32		17.26	55.74	0.29
	17.51	19.25	2.38		17.51	56.06	0.32
	17.76	18.85	0.07		17.76	56.04	0.31
	18.01	19.61	1.18		18.01	56.22	0.18
	18.26	22.41	1.07		18.26	56.27	0.19
	18.51	23.32	1.3		18.51	55.98	0.29
	18.75	20.7	1.06		18.75	56.26	0.49
	19	19.26	1.66		19	56.29	0.39
	19.25	23.47	2.57		19.25	56.24	0.07
	19.5	22.52	0.81		19.5	56.29	0.03
	19.75	20.47	1.66		19.75	56.49	0.08
	20	21.01	0.4		20	57.55	0.28
	20.25	23.98	0.23		20.25	57.84	0.98
	20.5	21.19	0.61		20.5	57.8	1.09
	20.75	20.71	1.98		20.75	57.23	0.24
	21	22.92	0.18		21	57.62	0.2
	21.25	23.16	1.26		21.25	57.07	1.6
	21.5	22.4	0.47		21.5	57.88	0.7
	21.75	23.71	2.89		21.75	57.6	0.69
	22	23.21	0.48		22	57.58	0.96
	22.25	23.67	0.93		22.25	57.72	0.35
	22.5	25.39	1.12		22.5	57.59	2.11
	22.75	22.58	0.42		22.75	57.12	0.89
	23	24.69	0.33		23	57.97	1.94
	23.25	25.31	0.29		23.25	57.42	0.9
	23.5	25.42	1.83		23.5	57.45	0.27
	23.75	26.77	0.92		23.75	57.33	0.42
	24	25.22	0.19		24	57.75	0.68
	24.25	26.94	0.02		24.25	57.63	1.04
	24.5	22.79	2.16		24.5	57.08	1.44
	24.76	26.16	0.1		24.76	56.27	0.01
	25.01	25.84	0.24		25.01	57.32	1.85
	25.26	25.56	0.04		25.26	56.75	0.73
	25.51	26.8	0.37		25.51	56.43	0.46
	25.76	27.77	2.54		25.76	56.56	0.98
	26.01	28.57	1.24		26.01	57.06	0.22
	26.26	25.49	0.42		26.26	56.81	1.33
	26.51	27.17	0.37		26.51	57.06	0.52
	26.76	28.88	0.23		26.76	57.42	2.09
	27.01	28.57	1.32		27.01	56.76	0.22
	27.26	28.14	0.5		27.26	57.28	1.05
	27.51	29.28	1.02		27.51	56.54	1.55
	27.76	27.51	1.16		27.76	57.23	3.34
	28.01	27.3	0.39		28.01	57.8	1.84
	28.26	25.97	2.03		28.26	57.18	2.16
	28.51	27.53	2.26		28.51	57.13	0.31
	28.76	30.07	1.25		28.76	57.26	1.33
	29.01	26.33	1.64		29.01	57.2	1.49
	29.26	29.74	0.3		29.26	57.29	3.68
	29.51	31.4	2.68		29.51	56.96	1.69
	29.76	31.26	1.57		29.76	57.44	2.07
	30.01	28.94	0.83		30.01	57.21	1.15
	30.26	30.47	1.61		30.26	57.96	2.77
	30.51	32.47	1.35		30.51	57.37	3.19
	30.76	31.25	0.96		30.76	56.55	2.48
	31.01	30.31	2.67		31.01	57.21	1.77
	31.26	31.01	3.59		31.26	57.46	1.41
	31.51	28.35	0.32		31.51	57.44	1.62
	31.76	32.29	0.12		31.76	56.47	0.36
	32.01	28.76	0.76		32.01	57.29	1.63
	32.26	31.28	0.28		32.26	56.81	1.74
	32.51	29.79	1.78		32.51	56.62	0.18
	32.76	28.04	1.22		32.76	56.8	0.11
	33.01	29.12	0.44		33.01	57.42	1.44
	33.26	29.7	0.36		33.26	57.98	1.12
	33.51	30.64	0.4		33.51	56.82	3.11
	33.76	27.68	2.59		33.76	56.8	0.1
	34.01	34.84	0.79		34.01	56.71	0.33
	34.26	31.86	0.48		34.26	55.74	1.09
	34.51	32.9	3.95		34.51	56.99	4.39
	34.76	31.34	3.12		34.76	57.09	0.74
	35.01	34.22	0.47		35.01	57.5	2.45
	35.26	29.05	1.55		35.26	56.71	0.38
	35.51	31.65	0.13		35.51	56.99	0.8
	35.76	34.64	0.46		35.76	57.2	1.53
	36.01	30.15	4.16		36.01	56.64	0.81
	36.26	31.18	1.34		36.26	55.51	0.44
	36.51	32.32	0.79		36.51	56.71	1.99
	36.76	33.08	1.56		36.76	56.45	1.27
	37.01	32.32	2.09		37.01	56.35	1.27
	37.26	33.02	2.94		37.26	55.75	0.6
	37.51	35.84	1.75		37.51	57.24	2.68
	37.76	33.7	0.43		37.76	57.63	2.25
	38.01	34.55	0.93
	38.26	36.3	1.07
	38.51	32.25	0.87
	38.76	31.44	2.45
	39.01	33.7	2.83
	39.26	32.56	2
	39.51	32.72	0.1
	39.76	32.25	0.77
	40.01	34.85	1.1
	40.26	33.01	2.61
	40.51	34.05	2.93
	40.76	34.92	6.89
	41.01	33.47	3.44
	41.26	33.04	2.47
	41.51	36.44	4.61
	41.76	33.39	4.21
	42.01	33.88	3.65
	42.26	36.79	2.83
	42.51	32.07	2.25
	42.76	33.47	3
	43.01	32.56	2.52
	43.26	35.53	6.2
	43.51	37.24	4.78
	43.76	34.59	2.07
	44.01	34.44	4.67
	44.26	34.62	3.87
	44.51	34.31	2.13
	44.76	35.54	3.53
	45.01	36	3.85
	45.26	35.55	4.37
	45.51	36.04	4.96
	45.76	37.53	5.14
	46.01	37.84	2.45
	46.26	37.85	3.9
	46.51	35.48	1.96
	46.76	35.93	3.23
	47.01	36.68	3.13
	47.26	34.99	1.89
	47.51	36.96	0.86
	47.76	37.9	6.5
	48.01	37.21	4.86
	48.26	37.08	4.23
	48.51	38.85	4.72
	48.76	38.49	3.54
	49.01	35.68	2.35
	49.26	38.36	6.1
	49.51	38.44	3.21
	49.76	38.61	4.78
	50.01	37.79	5.45
	50.26	36.93	6.43
	50.51	37.49	3.17
	50.76	36.63	4.41
	51.01	35.9	3.21
	51.26	38.25	2.93
	51.51	35.4	1.79
	51.76	37.64	6.31
	52.01	36.32	3.46
	52.26	39.37	5.42
	52.51	36.74	4.77
	52.76	40.48	1.16
	53.01	38.27	4.25
	53.26	40.45	4.6
	53.51	38.87	6.61
	53.76	36.89	2.27
	54.01	38.16	5.17
	54.26	37.59	3.43
	54.5	35.69	2.2
	54.76	39.14	3.46
	55.01	37.58	3.2
	55.26	37.92	3.4
	55.51	38.81	2.98
	55.76	38.49	3.26
	56.01	38.93	6.17
	56.26	37.74	4.61
	56.51	34.49	2.6
	56.76	39.84	4.46
	57.01	36.68	3.15
	57.26	39.16	2.85
	57.51	39.59	2.91
	57.76	39.39	2.97
	58.01	40.35	4.15
	58.26	38.13	2.97
	58.51	37.67	2.87
	58.76	38.67	2.73
	59.01	35.72	2.78
	59.26	37.5	3.86
	59.5	38.74	3.16
	59.76	40.13	3.39
	60.01	38.72	3.29
	60.26	39.87	5.14
	60.51	39.43	4.9
	60.76	39.46	4.77
	61	39.48	6.39
	61.25	38.75	3.23
	61.5	38.17	1.96
	61.75	39.6	4.5
	62	38.75	1.59
	62.25	37.29	2.63
	62.5	41.45	3.42
	62.75	41.25	5.12
	63	42.48	3.58
	63.25	39.99	2.79
	63.5	39.51	2.67
	63.75	36.67	4.05
	64	41.21	5.94
	64.25	39.05	2.68
	64.5	40.78	4.72
	64.75	40.79	5.17
	65	38.71	1.93
	65.25	41.26	5.81
	65.5	39.42	4.81
	65.75	40.28	4.71
	66	40.2	5.31
	66.25	40.88	4.97
	66.5	39.07	3.37
	66.75	42.09	5.5
	67	43.32	4.98
	67.25	40.33	2.29
	67.5	42.78	5.1
	67.75	43.72	5.51
	68	41.44	6.21
	68.25	40.16	3.96
	68.5	40.47	5.7
	68.75	42.47	4.31
	69	37.86	3.85
	69.25	41.86	2.82
	69.5	41.1	4.68
	69.75	40.43	3.39
	70	40.29	3.99
	70.25	42.57	1.95
	70.5	44.53	5.86
	70.75	37.61	5.37
	71	42.75	4.45
	71.25	40.41	4.46
	71.5	42.63	1.84
	71.75	43.04	2.11
	72	42.35	6.23
	72.25	41.26	2.13
	72.5	41.25	4.19
	72.75	40.28	2.38
	73	43.52	4.54
	73.25	42.25	2.79
	73.5	40.58	4.05
	73.75	41.44	2.18
	74	41.47	1.14
	74.25	40.17	5.78
	74.5	42.43	4.65
	74.75	41.92	4.04
	75	39.76	4.56
	75.25	44.59	3.92
	75.5	43	6.34
	75.75	42.08	4.7
	76	42.47	5.56
	76.25	40.87	4.86
	76.5	40.66	2.26
	76.75	44.02	5.16
	77	41.31	7.28
	77.25	42.64	4.66
	77.5	43.57	5.76
	77.75	43.52	4.22
	78	42.58	2.61
	78.25	42.78	6.17
	78.5	41.11	4.89
	78.75	44.39	5.09
	79	42.63	5.65
	79.25	44.42	3.65
	79.5	41.55	3.88
	79.75	45.62	5.12
	80	41.06	3.57

## Sheet: SI Figure 9 A & B
Methylene Blue callibration	Concentration (uM)	Mean F intensity (a.u.)	SD (n=3)	Concentration (uM)	Linear Fit	Concentration (uM)	Regular Residual of linear fit	Calcein callibration	Concentration (uM)	Mean F intensity (a.u.)	SD (n=3)	Concentration (uM)	Linear Fit	Concentration (uM)	Regular Residual of linear fit
	0.13	76.03	1.57	0.125	78.0917	0.125	-2.06351		1.56	63.16	0.27	1.56	66.2457	1.56	-3.08859
	0.32	174.53	5.85	0.12613	78.6742	0.3125	-0.54513		3.13	202.24	0.33	1.57095	67.2031	3.125	-0.83133
	0.25	144.76	5.47	0.12725	79.2566	0.25	2.01111		4	300.28	0.65	1.5819	68.1605	4	20.7163
	0.5	292.25	4.19	0.12838	79.8391	0.5	20.2024		6.15	503.16	1.34	1.59285	69.1179	6.15	35.6283
	0.63	332.39	4.89	0.1295	80.4215	0.625	-4.30475		12.5	968.17	1.73	1.6038	70.0752	12.5	-54.5178
	1	575.4	8.92	0.13063	81.0039	1	44.7496					1.61475	71.0326
	1.25	640.63	5.09	0.13176	81.5864	1.25	-19.3275					1.62571	71.99
				0.13288	82.1688							1.63666	72.9474
				0.13401	82.7512							1.64761	73.9048
				0.13514	83.3337							1.65856	74.8622
				0.13626	83.9161							1.66951	75.8196
				0.13739	84.4986							1.68046	76.777
				0.13851	85.081							1.69141	77.7344
				0.13964	85.6634							1.70236	78.6918
				0.14077	86.2459							1.71331	79.6492
				0.14189	86.8283							1.72426	80.6065
				0.14302	87.4108							1.73522	81.5639
				0.14414	87.9932							1.74617	82.5213
				0.14527	88.5756							1.75712	83.4787
				0.1464	89.1581							1.76807	84.4361
				0.14752	89.7405							1.77902	85.3935
				0.14865	90.323							1.78997	86.3509
				0.14977	90.9054							1.80092	87.3083
				0.1509	91.4878							1.81187	88.2657
				0.15203	92.0703							1.82282	89.2231
				0.15315	92.6527							1.83377	90.1804
				0.15428	93.2352							1.84472	91.1378
				0.15541	93.8176							1.85568	92.0952
				0.15653	94.4							1.86663	93.0526
				0.15766	94.9825							1.87758	94.01
				0.15878	95.5649							1.88853	94.9674
				0.15991	96.1473							1.89948	95.9248
				0.16104	96.7298							1.91043	96.8822
				0.16216	97.3122							1.92138	97.8396
				0.16329	97.8947							1.93233	98.797
				0.16441	98.4771							1.94328	99.7544
				0.16554	99.0595							1.95423	100.712
				0.16667	99.642							1.96519	101.669
				0.16779	100.224							1.97614	102.627
				0.16892	100.807							1.98709	103.584
				0.17005	101.389							1.99804	104.541
				0.17117	101.972							2.00899	105.499
				0.1723	102.554							2.01994	106.456
				0.17342	103.137							2.03089	107.413
				0.17455	103.719							2.04184	108.371
				0.17568	104.301							2.05279	109.328
				0.1768	104.884							2.06374	110.286
				0.17793	105.466							2.07469	111.243
				0.17905	106.049							2.08565	112.2
				0.18018	106.631							2.0966	113.158
				0.18131	107.214							2.10755	114.115
				0.18243	107.796							2.1185	115.073
				0.18356	108.379							2.12945	116.03
				0.18468	108.961							2.1404	116.987
				0.18581	109.543							2.15135	117.945
				0.18694	110.126							2.1623	118.902
				0.18806	110.708							2.17325	119.86
				0.18919	111.291							2.1842	120.817
				0.19032	111.873							2.19516	121.774
				0.19144	112.456							2.20611	122.732
				0.19257	113.038							2.21706	123.689
				0.19369	113.621							2.22801	124.647
				0.19482	114.203							2.23896	125.604
				0.19595	114.785							2.24991	126.561
				0.19707	115.368							2.26086	127.519
				0.1982	115.95							2.27181	128.476
				0.19932	116.533							2.28276	129.433
				0.20045	117.115							2.29371	130.391
				0.20158	117.698							2.30466	131.348
				0.2027	118.28							2.31562	132.306
				0.20383	118.862							2.32657	133.263
				0.20495	119.445							2.33752	134.22
				0.20608	120.027							2.34847	135.178
				0.20721	120.61							2.35942	136.135
				0.20833	121.192							2.37037	137.093
				0.20946	121.775							2.38132	138.05
				0.21059	122.357							2.39227	139.007
				0.21171	122.94							2.40322	139.965
				0.21284	123.522							2.41417	140.922
				0.21396	124.104							2.42513	141.88
				0.21509	124.687							2.43608	142.837
				0.21622	125.269							2.44703	143.794
				0.21734	125.852							2.45798	144.752
				0.21847	126.434							2.46893	145.709
				0.21959	127.017							2.47988	146.666
				0.22072	127.599							2.49083	147.624
				0.22185	128.181							2.50178	148.581
				0.22297	128.764							2.51273	149.539
				0.2241	129.346							2.52368	150.496
				0.22523	129.929							2.53463	151.453
				0.22635	130.511							2.54559	152.411
				0.22748	131.094							2.55654	153.368
				0.2286	131.676							2.56749	154.326
				0.22973	132.259							2.57844	155.283
				0.23086	132.841							2.58939	156.24
				0.23198	133.423							2.60034	157.198
				0.23311	134.006							2.61129	158.155
				0.23423	134.588							2.62224	159.113
				0.23536	135.171							2.63319	160.07
				0.23649	135.753							2.64414	161.027
				0.23761	136.336							2.6551	161.985
				0.23874	136.918							2.66605	162.942
				0.23986	137.501							2.677	163.9
				0.24099	138.083							2.68795	164.857
				0.24212	138.665							2.6989	165.814
				0.24324	139.248							2.70985	166.772
				0.24437	139.83							2.7208	167.729
				0.2455	140.413							2.73175	168.686
				0.24662	140.995							2.7427	169.644
				0.24775	141.578							2.75365	170.601
				0.24887	142.16							2.7646	171.559
				0.25	142.742							2.77556	172.516
				0.25113	143.325							2.78651	173.473
				0.25225	143.907							2.79746	174.431
				0.25338	144.49							2.80841	175.388
				0.2545	145.072							2.81936	176.346
				0.25563	145.655							2.83031	177.303
				0.25676	146.237							2.84126	178.26
				0.25788	146.82							2.85221	179.218
				0.25901	147.402							2.86316	180.175
				0.26014	147.984							2.87411	181.133
				0.26126	148.567							2.88507	182.09
				0.26239	149.149							2.89602	183.047
				0.26351	149.732							2.90697	184.005
				0.26464	150.314							2.91792	184.962
				0.26577	150.897							2.92887	185.919
				0.26689	151.479							2.93982	186.877
				0.26802	152.061							2.95077	187.834
				0.26914	152.644							2.96172	188.792
				0.27027	153.226							2.97267	189.749
				0.2714	153.809							2.98362	190.706
				0.27252	154.391							2.99457	191.664
				0.27365	154.974							3.00553	192.621
				0.27477	155.556							3.01648	193.579
				0.2759	156.139							3.02743	194.536
				0.27703	156.721							3.03838	195.493
				0.27815	157.303							3.04933	196.451
				0.27928	157.886							3.06028	197.408
				0.28041	158.468							3.07123	198.366
				0.28153	159.051							3.08218	199.323
				0.28266	159.633							3.09313	200.28
				0.28378	160.216							3.10408	201.238
				0.28491	160.798							3.11504	202.195
				0.28604	161.381							3.12599	203.153
				0.28716	161.963							3.13694	204.11
				0.28829	162.545							3.14789	205.067
				0.28941	163.128							3.15884	206.025
				0.29054	163.71							3.16979	206.982
				0.29167	164.293							3.18074	207.939
				0.29279	164.875							3.19169	208.897
				0.29392	165.458							3.20264	209.854
				0.29505	166.04							3.21359	210.812
				0.29617	166.622							3.22454	211.769
				0.2973	167.205							3.2355	212.726
				0.29842	167.787							3.24645	213.684
				0.29955	168.37							3.2574	214.641
				0.30068	168.952							3.26835	215.599
				0.3018	169.535							3.2793	216.556
				0.30293	170.117							3.29025	217.513
				0.30405	170.7							3.3012	218.471
				0.30518	171.282							3.31215	219.428
				0.30631	171.864							3.3231	220.386
				0.30743	172.447							3.33405	221.343
				0.30856	173.029							3.34501	222.3
				0.30968	173.612							3.35596	223.258
				0.31081	174.194							3.36691	224.215
				0.31194	174.777							3.37786	225.173
				0.31306	175.359							3.38881	226.13
				0.31419	175.941							3.39976	227.087
				0.31532	176.524							3.41071	228.045
				0.31644	177.106							3.42166	229.002
				0.31757	177.689							3.43261	229.959
				0.31869	178.271							3.44356	230.917
				0.31982	178.854							3.45451	231.874
				0.32095	179.436							3.46547	232.832
				0.32207	180.019							3.47642	233.789
				0.3232	180.601							3.48737	234.746
				0.32432	181.183							3.49832	235.704
				0.32545	181.766							3.50927	236.661
				0.32658	182.348							3.52022	237.619
				0.3277	182.931							3.53117	238.576
				0.32883	183.513							3.54212	239.533
				0.32995	184.096							3.55307	240.491
				0.33108	184.678							3.56402	241.448
				0.33221	185.261							3.57497	242.406
				0.33333	185.843							3.58593	243.363
				0.33446	186.425							3.59688	244.32
				0.33559	187.008							3.60783	245.278
				0.33671	187.59							3.61878	246.235
				0.33784	188.173							3.62973	247.192
				0.33896	188.755							3.64068	248.15
				0.34009	189.338							3.65163	249.107
				0.34122	189.92							3.66258	250.065
				0.34234	190.502							3.67353	251.022
				0.34347	191.085							3.68448	251.979
				0.34459	191.667							3.69544	252.937
				0.34572	192.25							3.70639	253.894
				0.34685	192.832							3.71734	254.852
				0.34797	193.415							3.72829	255.809
				0.3491	193.997							3.73924	256.766
				0.35023	194.58							3.75019	257.724
				0.35135	195.162							3.76114	258.681
				0.35248	195.744							3.77209	259.639
				0.3536	196.327							3.78304	260.596
				0.35473	196.909							3.79399	261.553
				0.35586	197.492							3.80494	262.511
				0.35698	198.074							3.8159	263.468
				0.35811	198.657							3.82685	264.426
				0.35923	199.239							3.8378	265.383
				0.36036	199.821							3.84875	266.34
				0.36149	200.404							3.8597	267.298
				0.36261	200.986							3.87065	268.255
				0.36374	201.569							3.8816	269.212
				0.36486	202.151							3.89255	270.17
				0.36599	202.734							3.9035	271.127
				0.36712	203.316							3.91445	272.085
				0.36824	203.899							3.92541	273.042
				0.36937	204.481							3.93636	273.999
				0.3705	205.063							3.94731	274.957
				0.37162	205.646							3.95826	275.914
				0.37275	206.228							3.96921	276.872
				0.37387	206.811							3.98016	277.829
				0.375	207.393							3.99111	278.786
				0.37613	207.976							4.00206	279.744
				0.37725	208.558							4.01301	280.701
				0.37838	209.141							4.02396	281.659
				0.3795	209.723							4.03491	282.616
				0.38063	210.305							4.04587	283.573
				0.38176	210.888							4.05682	284.531
				0.38288	211.47							4.06777	285.488
				0.38401	212.053							4.07872	286.446
				0.38514	212.635							4.08967	287.403
				0.38626	213.218							4.10062	288.36
				0.38739	213.8							4.11157	289.318
				0.38851	214.382							4.12252	290.275
				0.38964	214.965							4.13347	291.232
				0.39077	215.547							4.14442	292.19
				0.39189	216.13							4.15538	293.147
				0.39302	216.712							4.16633	294.105
				0.39414	217.295							4.17728	295.062
				0.39527	217.877							4.18823	296.019
				0.3964	218.46							4.19918	296.977
				0.39752	219.042							4.21013	297.934
				0.39865	219.624							4.22108	298.892
				0.39977	220.207							4.23203	299.849
				0.4009	220.789							4.24298	300.806
				0.40203	221.372							4.25393	301.764
				0.40315	221.954							4.26488	302.721
				0.40428	222.537							4.27584	303.679
				0.40541	223.119							4.28679	304.636
				0.40653	223.701							4.29774	305.593
				0.40766	224.284							4.30869	306.551
				0.40878	224.866							4.31964	307.508
				0.40991	225.449							4.33059	308.465
				0.41104	226.031							4.34154	309.423
				0.41216	226.614							4.35249	310.38
				0.41329	227.196							4.36344	311.338
				0.41441	227.779							4.37439	312.295
				0.41554	228.361							4.38535	313.252
				0.41667	228.943							4.3963	314.21
				0.41779	229.526							4.40725	315.167
				0.41892	230.108							4.4182	316.125
				0.42005	230.691							4.42915	317.082
				0.42117	231.273							4.4401	318.039
				0.4223	231.856							4.45105	318.997
				0.42342	232.438							4.462	319.954
				0.42455	233.021							4.47295	320.912
				0.42568	233.603							4.4839	321.869
				0.4268	234.185							4.49485	322.826
				0.42793	234.768							4.50581	323.784
				0.42905	235.35							4.51676	324.741
				0.43018	235.933							4.52771	325.699
				0.43131	236.515							4.53866	326.656
				0.43243	237.098							4.54961	327.613
				0.43356	237.68							4.56056	328.571
				0.43468	238.262							4.57151	329.528
				0.43581	238.845							4.58246	330.485
				0.43694	239.427							4.59341	331.443
				0.43806	240.01							4.60436	332.4
				0.43919	240.592							4.61532	333.358
				0.44032	241.175							4.62627	334.315
				0.44144	241.757							4.63722	335.272
				0.44257	242.34							4.64817	336.23
				0.44369	242.922							4.65912	337.187
				0.44482	243.504							4.67007	338.145
				0.44595	244.087							4.68102	339.102
				0.44707	244.669							4.69197	340.059
				0.4482	245.252							4.70292	341.017
				0.44932	245.834							4.71387	341.974
				0.45045	246.417							4.72482	342.932
				0.45158	246.999							4.73578	343.889
				0.4527	247.581							4.74673	344.846
				0.45383	248.164							4.75768	345.804
				0.45495	248.746							4.76863	346.761
				0.45608	249.329							4.77958	347.719
				0.45721	249.911							4.79053	348.676
				0.45833	250.494							4.80148	349.633
				0.45946	251.076							4.81243	350.591
				0.46059	251.659							4.82338	351.548
				0.46171	252.241							4.83433	352.505
				0.46284	252.823							4.84529	353.463
				0.46396	253.406							4.85624	354.42
				0.46509	253.988							4.86719	355.378
				0.46622	254.571							4.87814	356.335
				0.46734	255.153							4.88909	357.292
				0.46847	255.736							4.90004	358.25
				0.46959	256.318							4.91099	359.207
				0.47072	256.901							4.92194	360.165
				0.47185	257.483							4.93289	361.122
				0.47297	258.065							4.94384	362.079
				0.4741	258.648							4.95479	363.037
				0.47523	259.23							4.96575	363.994
				0.47635	259.813							4.9767	364.952
				0.47748	260.395							4.98765	365.909
				0.4786	260.978							4.9986	366.866
				0.47973	261.56							5.00955	367.824
				0.48086	262.142							5.0205	368.781
				0.48198	262.725							5.03145	369.738
				0.48311	263.307							5.0424	370.696
				0.48423	263.89							5.05335	371.653
				0.48536	264.472							5.0643	372.611
				0.48649	265.055							5.07526	373.568
				0.48761	265.637							5.08621	374.525
				0.48874	266.22							5.09716	375.483
				0.48986	266.802							5.10811	376.44
				0.49099	267.384							5.11906	377.398
				0.49212	267.967							5.13001	378.355
				0.49324	268.549							5.14096	379.312
				0.49437	269.132							5.15191	380.27
				0.4955	269.714							5.16286	381.227
				0.49662	270.297							5.17381	382.185
				0.49775	270.879							5.18476	383.142
				0.49887	271.461							5.19572	384.099
				0.5	272.044							5.20667	385.057
				0.50113	272.626							5.21762	386.014
				0.50225	273.209							5.22857	386.972
				0.50338	273.791							5.23952	387.929
				0.5045	274.374							5.25047	388.886
				0.50563	274.956							5.26142	389.844
				0.50676	275.539							5.27237	390.801
				0.50788	276.121							5.28332	391.758
				0.50901	276.703							5.29427	392.716
				0.51014	277.286							5.30523	393.673
				0.51126	277.868							5.31618	394.631
				0.51239	278.451							5.32713	395.588
				0.51351	279.033							5.33808	396.545
				0.51464	279.616							5.34903	397.503
				0.51577	280.198							5.35998	398.46
				0.51689	280.781							5.37093	399.418
				0.51802	281.363							5.38188	400.375
				0.51914	281.945							5.39283	401.332
				0.52027	282.528							5.40378	402.29
				0.5214	283.11							5.41473	403.247
				0.52252	283.693							5.42569	404.205
				0.52365	284.275							5.43664	405.162
				0.52477	284.858							5.44759	406.119
				0.5259	285.44							5.45854	407.077
				0.52703	286.022							5.46949	408.034
				0.52815	286.605							5.48044	408.991
				0.52928	287.187							5.49139	409.949
				0.53041	287.77							5.50234	410.906
				0.53153	288.352							5.51329	411.864
				0.53266	288.935							5.52424	412.821
				0.53378	289.517							5.5352	413.778
				0.53491	290.1							5.54615	414.736
				0.53604	290.682							5.5571	415.693
				0.53716	291.264							5.56805	416.651
				0.53829	291.847							5.579	417.608
				0.53941	292.429							5.58995	418.565
				0.54054	293.012							5.6009	419.523
				0.54167	293.594							5.61185	420.48
				0.54279	294.177							5.6228	421.438
				0.54392	294.759							5.63375	422.395
				0.54505	295.341							5.6447	423.352
				0.54617	295.924							5.65566	424.31
				0.5473	296.506							5.66661	425.267
				0.54842	297.089							5.67756	426.225
				0.54955	297.671							5.68851	427.182
				0.55068	298.254							5.69946	428.139
				0.5518	298.836							5.71041	429.097
				0.55293	299.419							5.72136	430.054
				0.55405	300.001							5.73231	431.011
				0.55518	300.583							5.74326	431.969
				0.55631	301.166							5.75421	432.926
				0.55743	301.748							5.76517	433.884
				0.55856	302.331							5.77612	434.841
				0.55968	302.913							5.78707	435.798
				0.56081	303.496							5.79802	436.756
				0.56194	304.078							5.80897	437.713
				0.56306	304.661							5.81992	438.671
				0.56419	305.243							5.83087	439.628
				0.56532	305.825							5.84182	440.585
				0.56644	306.408							5.85277	441.543
				0.56757	306.99							5.86372	442.5
				0.56869	307.573							5.87467	443.458
				0.56982	308.155							5.88563	444.415
				0.57095	308.738							5.89658	445.372
				0.57207	309.32							5.90753	446.33
				0.5732	309.902							5.91848	447.287
				0.57432	310.485							5.92943	448.245
				0.57545	311.067							5.94038	449.202
				0.57658	311.65							5.95133	450.159
				0.5777	312.232							5.96228	451.117
				0.57883	312.815							5.97323	452.074
				0.57995	313.397							5.98418	453.031
				0.58108	313.98							5.99514	453.989
				0.58221	314.562							6.00609	454.946
				0.58333	315.144							6.01704	455.904
				0.58446	315.727							6.02799	456.861
				0.58559	316.309							6.03894	457.818
				0.58671	316.892							6.04989	458.776
				0.58784	317.474							6.06084	459.733
				0.58896	318.057							6.07179	460.691
				0.59009	318.639							6.08274	461.648
				0.59122	319.221							6.09369	462.605
				0.59234	319.804							6.10464	463.563
				0.59347	320.386							6.1156	464.52
				0.59459	320.969							6.12655	465.478
				0.59572	321.551							6.1375	466.435
				0.59685	322.134							6.14845	467.392
				0.59797	322.716							6.1594	468.35
				0.5991	323.299							6.17035	469.307
				0.60023	323.881							6.1813	470.264
				0.60135	324.463							6.19225	471.222
				0.60248	325.046							6.2032	472.179
				0.6036	325.628							6.21415	473.137
				0.60473	326.211							6.22511	474.094
				0.60586	326.793							6.23606	475.051
				0.60698	327.376							6.24701	476.009
				0.60811	327.958							6.25796	476.966
				0.60923	328.541							6.26891	477.924
				0.61036	329.123							6.27986	478.881
				0.61149	329.705							6.29081	479.838
				0.61261	330.288							6.30176	480.796
				0.61374	330.87							6.31271	481.753
				0.61486	331.453							6.32366	482.711
				0.61599	332.035							6.33461	483.668
				0.61712	332.618							6.34557	484.625
				0.61824	333.2							6.35652	485.583
				0.61937	333.782							6.36747	486.54
				0.6205	334.365							6.37842	487.498
				0.62162	334.947							6.38937	488.455
				0.62275	335.53							6.40032	489.412
				0.62387	336.112							6.41127	490.37
				0.625	336.695							6.42222	491.327
				0.62613	337.277							6.43317	492.284
				0.62725	337.86							6.44412	493.242
				0.62838	338.442							6.45508	494.199
				0.6295	339.024							6.46603	495.157
				0.63063	339.607							6.47698	496.114
				0.63176	340.189							6.48793	497.071
				0.63288	340.772							6.49888	498.029
				0.63401	341.354							6.50983	498.986
				0.63514	341.937							6.52078	499.944
				0.63626	342.519							6.53173	500.901
				0.63739	343.101							6.54268	501.858
				0.63851	343.684							6.55363	502.816
				0.63964	344.266							6.56458	503.773
				0.64077	344.849							6.57554	504.731
				0.64189	345.431							6.58649	505.688
				0.64302	346.014							6.59744	506.645
				0.64414	346.596							6.60839	507.603
				0.64527	347.179							6.61934	508.56
				0.6464	347.761							6.63029	509.517
				0.64752	348.343							6.64124	510.475
				0.64865	348.926							6.65219	511.432
				0.64977	349.508							6.66314	512.39
				0.6509	350.091							6.67409	513.347
				0.65203	350.673							6.68505	514.304
				0.65315	351.256							6.696	515.262
				0.65428	351.838							6.70695	516.219
				0.65541	352.421							6.7179	517.177
				0.65653	353.003							6.72885	518.134
				0.65766	353.585							6.7398	519.091
				0.65878	354.168							6.75075	520.049
				0.65991	354.75							6.7617	521.006
				0.66104	355.333							6.77265	521.964
				0.66216	355.915							6.7836	522.921
				0.66329	356.498							6.79455	523.878
				0.66441	357.08							6.80551	524.836
				0.66554	357.662							6.81646	525.793
				0.66667	358.245							6.82741	526.751
				0.66779	358.827							6.83836	527.708
				0.66892	359.41							6.84931	528.665
				0.67005	359.992							6.86026	529.623
				0.67117	360.575							6.87121	530.58
				0.6723	361.157							6.88216	531.537
				0.67342	361.74							6.89311	532.495
				0.67455	362.322							6.90406	533.452
				0.67568	362.904							6.91502	534.41
				0.6768	363.487							6.92597	535.367
				0.67793	364.069							6.93692	536.324
				0.67905	364.652							6.94787	537.282
				0.68018	365.234							6.95882	538.239
				0.68131	365.817							6.96977	539.197
				0.68243	366.399							6.98072	540.154
				0.68356	366.981							6.99167	541.111
				0.68468	367.564							7.00262	542.069
				0.68581	368.146							7.01357	543.026
				0.68694	368.729							7.02452	543.984
				0.68806	369.311							7.03548	544.941
				0.68919	369.894							7.04643	545.898
				0.69032	370.476							7.05738	546.856
				0.69144	371.059							7.06833	547.813
				0.69257	371.641							7.07928	548.771
				0.69369	372.223							7.09023	549.728
				0.69482	372.806							7.10118	550.685
				0.69595	373.388							7.11213	551.643
				0.69707	373.971							7.12308	552.6
				0.6982	374.553							7.13403	553.557
				0.69932	375.136							7.14498	554.515
				0.70045	375.718							7.15594	555.472
				0.70158	376.3							7.16689	556.43
				0.7027	376.883							7.17784	557.387
				0.70383	377.465							7.18879	558.344
				0.70495	378.048							7.19974	559.302
				0.70608	378.63							7.21069	560.259
				0.70721	379.213							7.22164	561.217
				0.70833	379.795							7.23259	562.174
				0.70946	380.378							7.24354	563.131
				0.71059	380.96							7.25449	564.089
				0.71171	381.542							7.26545	565.046
				0.71284	382.125							7.2764	566.004
				0.71396	382.707							7.28735	566.961
				0.71509	383.29							7.2983	567.918
				0.71622	383.872							7.30925	568.876
				0.71734	384.455							7.3202	569.833
				0.71847	385.037							7.33115	570.79
				0.71959	385.62							7.3421	571.748
				0.72072	386.202							7.35305	572.705
				0.72185	386.784							7.364	573.663
				0.72297	387.367							7.37495	574.62
				0.7241	387.949							7.38591	575.577
				0.72523	388.532							7.39686	576.535
				0.72635	389.114							7.40781	577.492
				0.72748	389.697							7.41876	578.45
				0.7286	390.279							7.42971	579.407
				0.72973	390.861							7.44066	580.364
				0.73086	391.444							7.45161	581.322
				0.73198	392.026							7.46256	582.279
				0.73311	392.609							7.47351	583.237
				0.73423	393.191							7.48446	584.194
				0.73536	393.774							7.49542	585.151
				0.73649	394.356							7.50637	586.109
				0.73761	394.939							7.51732	587.066
				0.73874	395.521							7.52827	588.024
				0.73986	396.103							7.53922	588.981
				0.74099	396.686							7.55017	589.938
				0.74212	397.268							7.56112	590.896
				0.74324	397.851							7.57207	591.853
				0.74437	398.433							7.58302	592.81
				0.7455	399.016							7.59397	593.768
				0.74662	399.598							7.60492	594.725
				0.74775	400.18							7.61588	595.683
				0.74887	400.763							7.62683	596.64
				0.75	401.345							7.63778	597.597
				0.75113	401.928							7.64873	598.555
				0.75225	402.51							7.65968	599.512
				0.75338	403.093							7.67063	600.47
				0.7545	403.675							7.68158	601.427
				0.75563	404.258							7.69253	602.384
				0.75676	404.84							7.70348	603.342
				0.75788	405.422							7.71443	604.299
				0.75901	406.005							7.72539	605.257
				0.76014	406.587							7.73634	606.214
				0.76126	407.17							7.74729	607.171
				0.76239	407.752							7.75824	608.129
				0.76351	408.335							7.76919	609.086
				0.76464	408.917							7.78014	610.043
				0.76577	409.5							7.79109	611.001
				0.76689	410.082							7.80204	611.958
				0.76802	410.664							7.81299	612.916
				0.76914	411.247							7.82394	613.873
				0.77027	411.829							7.83489	614.83
				0.7714	412.412							7.84585	615.788
				0.77252	412.994							7.8568	616.745
				0.77365	413.577							7.86775	617.703
				0.77477	414.159							7.8787	618.66
				0.7759	414.741							7.88965	619.617
				0.77703	415.324							7.9006	620.575
				0.77815	415.906							7.91155	621.532
				0.77928	416.489							7.9225	622.49
				0.78041	417.071							7.93345	623.447
				0.78153	417.654							7.9444	624.404
				0.78266	418.236							7.95536	625.362
				0.78378	418.819							7.96631	626.319
				0.78491	419.401							7.97726	627.277
				0.78604	419.983							7.98821	628.234
				0.78716	420.566							7.99916	629.191
				0.78829	421.148							8.01011	630.149
				0.78941	421.731							8.02106	631.106
				0.79054	422.313							8.03201	632.063
				0.79167	422.896							8.04296	633.021
				0.79279	423.478							8.05391	633.978
				0.79392	424.06							8.06486	634.936
				0.79505	424.643							8.07582	635.893
				0.79617	425.225							8.08677	636.85
				0.7973	425.808							8.09772	637.808
				0.79842	426.39							8.10867	638.765
				0.79955	426.973							8.11962	639.723
				0.80068	427.555							8.13057	640.68
				0.8018	428.138							8.14152	641.637
				0.80293	428.72							8.15247	642.595
				0.80405	429.302							8.16342	643.552
				0.80518	429.885							8.17437	644.51
				0.80631	430.467							8.18533	645.467
				0.80743	431.05							8.19628	646.424
				0.80856	431.632							8.20723	647.382
				0.80968	432.215							8.21818	648.339
				0.81081	432.797							8.22913	649.297
				0.81194	433.38							8.24008	650.254
				0.81306	433.962							8.25103	651.211
				0.81419	434.544							8.26198	652.169
				0.81532	435.127							8.27293	653.126
				0.81644	435.709							8.28388	654.083
				0.81757	436.292							8.29483	655.041
				0.81869	436.874							8.30579	655.998
				0.81982	437.457							8.31674	656.956
				0.82095	438.039							8.32769	657.913
				0.82207	438.621							8.33864	658.87
				0.8232	439.204							8.34959	659.828
				0.82432	439.786							8.36054	660.785
				0.82545	440.369							8.37149	661.743
				0.82658	440.951							8.38244	662.7
				0.8277	441.534							8.39339	663.657
				0.82883	442.116							8.40434	664.615
				0.82995	442.699							8.4153	665.572
				0.83108	443.281							8.42625	666.53
				0.83221	443.863							8.4372	667.487
				0.83333	444.446							8.44815	668.444
				0.83446	445.028							8.4591	669.402
				0.83559	445.611							8.47005	670.359
				0.83671	446.193							8.481	671.316
				0.83784	446.776							8.49195	672.274
				0.83896	447.358							8.5029	673.231
				0.84009	447.94							8.51385	674.189
				0.84122	448.523							8.5248	675.146
				0.84234	449.105							8.53576	676.103
				0.84347	449.688							8.54671	677.061
				0.84459	450.27							8.55766	678.018
				0.84572	450.853							8.56861	678.976
				0.84685	451.435							8.57956	679.933
				0.84797	452.018							8.59051	680.89
				0.8491	452.6							8.60146	681.848
				0.85023	453.182							8.61241	682.805
				0.85135	453.765							8.62336	683.763
				0.85248	454.347							8.63431	684.72
				0.8536	454.93							8.64527	685.677
				0.85473	455.512							8.65622	686.635
				0.85586	456.095							8.66717	687.592
				0.85698	456.677							8.67812	688.55
				0.85811	457.26							8.68907	689.507
				0.85923	457.842							8.70002	690.464
				0.86036	458.424							8.71097	691.422
				0.86149	459.007							8.72192	692.379
				0.86261	459.589							8.73287	693.336
				0.86374	460.172							8.74382	694.294
				0.86486	460.754							8.75477	695.251
				0.86599	461.337							8.76573	696.209
				0.86712	461.919							8.77668	697.166
				0.86824	462.501							8.78763	698.123
				0.86937	463.084							8.79858	699.081
				0.8705	463.666							8.80953	700.038
				0.87162	464.249							8.82048	700.996
				0.87275	464.831							8.83143	701.953
				0.87387	465.414							8.84238	702.91
				0.875	465.996							8.85333	703.868
				0.87613	466.579							8.86428	704.825
				0.87725	467.161							8.87524	705.783
				0.87838	467.743							8.88619	706.74
				0.8795	468.326							8.89714	707.697
				0.88063	468.908							8.90809	708.655
				0.88176	469.491							8.91904	709.612
				0.88288	470.073							8.92999	710.57
				0.88401	470.656							8.94094	711.527
				0.88514	471.238							8.95189	712.484
				0.88626	471.82							8.96284	713.442
				0.88739	472.403							8.97379	714.399
				0.88851	472.985							8.98474	715.356
				0.88964	473.568							8.9957	716.314
				0.89077	474.15							9.00665	717.271
				0.89189	474.733							9.0176	718.229
				0.89302	475.315							9.02855	719.186
				0.89414	475.898							9.0395	720.143
				0.89527	476.48							9.05045	721.101
				0.8964	477.062							9.0614	722.058
				0.89752	477.645							9.07235	723.016
				0.89865	478.227							9.0833	723.973
				0.89977	478.81							9.09425	724.93
				0.9009	479.392							9.10521	725.888
				0.90203	479.975							9.11616	726.845
				0.90315	480.557							9.12711	727.803
				0.90428	481.14							9.13806	728.76
				0.90541	481.722							9.14901	729.717
				0.90653	482.304							9.15996	730.675
				0.90766	482.887							9.17091	731.632
				0.90878	483.469							9.18186	732.589
				0.90991	484.052							9.19281	733.547
				0.91104	484.634							9.20376	734.504
				0.91216	485.217							9.21471	735.462
				0.91329	485.799							9.22567	736.419
				0.91441	486.381							9.23662	737.376
				0.91554	486.964							9.24757	738.334
				0.91667	487.546							9.25852	739.291
				0.91779	488.129							9.26947	740.249
				0.91892	488.711							9.28042	741.206
				0.92005	489.294							9.29137	742.163
				0.92117	489.876							9.30232	743.121
				0.9223	490.459							9.31327	744.078
				0.92342	491.041							9.32422	745.036
				0.92455	491.623							9.33518	745.993
				0.92568	492.206							9.34613	746.95
				0.9268	492.788							9.35708	747.908
				0.92793	493.371							9.36803	748.865
				0.92905	493.953							9.37898	749.823
				0.93018	494.536							9.38993	750.78
				0.93131	495.118							9.40088	751.737
				0.93243	495.7							9.41183	752.695
				0.93356	496.283							9.42278	753.652
				0.93468	496.865							9.43373	754.609
				0.93581	497.448							9.44468	755.567
				0.93694	498.03							9.45564	756.524
				0.93806	498.613							9.46659	757.482
				0.93919	499.195							9.47754	758.439
				0.94032	499.778							9.48849	759.396
				0.94144	500.36							9.49944	760.354
				0.94257	500.942							9.51039	761.311
				0.94369	501.525							9.52134	762.269
				0.94482	502.107							9.53229	763.226
				0.94595	502.69							9.54324	764.183
				0.94707	503.272							9.55419	765.141
				0.9482	503.855							9.56515	766.098
				0.94932	504.437							9.5761	767.056
				0.95045	505.02							9.58705	768.013
				0.95158	505.602							9.598	768.97
				0.9527	506.184							9.60895	769.928
				0.95383	506.767							9.6199	770.885
				0.95495	507.349							9.63085	771.842
				0.95608	507.932							9.6418	772.8
				0.95721	508.514							9.65275	773.757
				0.95833	509.097							9.6637	774.715
				0.95946	509.679							9.67465	775.672
				0.96059	510.261							9.68561	776.629
				0.96171	510.844							9.69656	777.587
				0.96284	511.426							9.70751	778.544
				0.96396	512.009							9.71846	779.502
				0.96509	512.591							9.72941	780.459
				0.96622	513.174							9.74036	781.416
				0.96734	513.756							9.75131	782.374
				0.96847	514.339							9.76226	783.331
				0.96959	514.921							9.77321	784.289
				0.97072	515.503							9.78416	785.246
				0.97185	516.086							9.79512	786.203
				0.97297	516.668							9.80607	787.161
				0.9741	517.251							9.81702	788.118
				0.97523	517.833							9.82797	789.076
				0.97635	518.416							9.83892	790.033
				0.97748	518.998							9.84987	790.99
				0.9786	519.58							9.86082	791.948
				0.97973	520.163							9.87177	792.905
				0.98086	520.745							9.88272	793.862
				0.98198	521.328							9.89367	794.82
				0.98311	521.91							9.90462	795.777
				0.98423	522.493							9.91558	796.735
				0.98536	523.075							9.92653	797.692
				0.98649	523.658							9.93748	798.649
				0.98761	524.24							9.94843	799.607
				0.98874	524.822							9.95938	800.564
				0.98986	525.405							9.97033	801.522
				0.99099	525.987							9.98128	802.479
				0.99212	526.57							9.99223	803.436
				0.99324	527.152							10.0032	804.394
				0.99437	527.735							10.0141	805.351
				0.9955	528.317							10.0251	806.309
				0.99662	528.9							10.036	807.266
				0.99775	529.482							10.047	808.223
				0.99887	530.064							10.0579	809.181
				1	530.647							10.0689	810.138
				1.00113	531.229							10.0798	811.096
				1.00225	531.812							10.0908	812.053
				1.00338	532.394							10.1017	813.01
				1.0045	532.977							10.1127	813.968
				1.00563	533.559							10.1236	814.925
				1.00676	534.141							10.1346	815.882
				1.00788	534.724							10.1456	816.84
				1.00901	535.306							10.1565	817.797
				1.01014	535.889							10.1675	818.755
				1.01126	536.471							10.1784	819.712
				1.01239	537.054							10.1893	820.669
				1.01351	537.636							10.2003	821.627
				1.01464	538.219							10.2112	822.584
				1.01577	538.801							10.2222	823.542
				1.01689	539.383							10.2332	824.499
				1.01802	539.966							10.2441	825.456
				1.01914	540.548							10.2551	826.414
				1.02027	541.131							10.266	827.371
				1.0214	541.713							10.277	828.329
				1.02252	542.296							10.2879	829.286
				1.02365	542.878							10.2989	830.243
				1.02477	543.46							10.3098	831.201
				1.0259	544.043							10.3208	832.158
				1.02703	544.625							10.3317	833.115
				1.02815	545.208							10.3427	834.073
				1.02928	545.79							10.3536	835.03
				1.03041	546.373							10.3646	835.988
				1.03153	546.955							10.3755	836.945
				1.03266	547.538							10.3865	837.902
				1.03378	548.12							10.3974	838.86
				1.03491	548.702							10.4084	839.817
				1.03604	549.285							10.4193	840.775
				1.03716	549.867							10.4303	841.732
				1.03829	550.45							10.4412	842.689
				1.03941	551.032							10.4522	843.647
				1.04054	551.615							10.4631	844.604
				1.04167	552.197							10.4741	845.562
				1.04279	552.78							10.485	846.519
				1.04392	553.362							10.496	847.476
				1.04505	553.944							10.5069	848.434
				1.04617	554.527							10.5179	849.391
				1.0473	555.109							10.5288	850.349
				1.04842	555.692							10.5398	851.306
				1.04955	556.274							10.5507	852.263
				1.05068	556.857							10.5617	853.221
				1.0518	557.439							10.5726	854.178
				1.05293	558.021							10.5836	855.135
				1.05405	558.604							10.5945	856.093
				1.05518	559.186							10.6055	857.05
				1.05631	559.769							10.6164	858.008
				1.05743	560.351							10.6274	858.965
				1.05856	560.934							10.6383	859.922
				1.05968	561.516							10.6493	860.88
				1.06081	562.099							10.6602	861.837
				1.06194	562.681							10.6712	862.795
				1.06306	563.263							10.6821	863.752
				1.06419	563.846							10.6931	864.709
				1.06532	564.428							10.704	865.667
				1.06644	565.011							10.715	866.624
				1.06757	565.593							10.7259	867.582
				1.06869	566.176							10.7369	868.539
				1.06982	566.758							10.7478	869.496
				1.07095	567.34							10.7588	870.454
				1.07207	567.923							10.7698	871.411
				1.0732	568.505							10.7807	872.369
				1.07432	569.088							10.7917	873.326
				1.07545	569.67							10.8026	874.283
				1.07658	570.253							10.8135	875.241
				1.0777	570.835							10.8245	876.198
				1.07883	571.418							10.8355	877.155
				1.07995	572							10.8464	878.113
				1.08108	572.582							10.8574	879.07
				1.08221	573.165							10.8683	880.028
				1.08333	573.747							10.8793	880.985
				1.08446	574.33							10.8902	881.942
				1.08559	574.912							10.9012	882.9
				1.08671	575.495							10.9121	883.857
				1.08784	576.077							10.9231	884.815
				1.08896	576.66							10.934	885.772
				1.09009	577.242							10.945	886.729
				1.09122	577.824							10.9559	887.687
				1.09234	578.407							10.9669	888.644
				1.09347	578.989							10.9778	889.602
				1.09459	579.572							10.9888	890.559
				1.09572	580.154							10.9997	891.516
				1.09685	580.737							11.0107	892.474
				1.09797	581.319							11.0216	893.431
				1.0991	581.901							11.0326	894.388
				1.10023	582.484							11.0435	895.346
				1.10135	583.066							11.0545	896.303
				1.10248	583.649							11.0654	897.261
				1.1036	584.231							11.0764	898.218
				1.10473	584.814							11.0873	899.175
				1.10586	585.396							11.0983	900.133
				1.10698	585.979							11.1092	901.09
				1.10811	586.561							11.1202	902.048
				1.10923	587.143							11.1311	903.005
				1.11036	587.726							11.1421	903.962
				1.11149	588.308							11.153	904.92
				1.11261	588.891							11.164	905.877
				1.11374	589.473							11.1749	906.835
				1.11486	590.056							11.1859	907.792
				1.11599	590.638							11.1968	908.749
				1.11712	591.22							11.2078	909.707
				1.11824	591.803							11.2187	910.664
				1.11937	592.385							11.2297	911.622
				1.1205	592.968							11.2406	912.579
				1.12162	593.55							11.2516	913.536
				1.12275	594.133							11.2625	914.494
				1.12387	594.715							11.2735	915.451
				1.125	595.298							11.2844	916.408
				1.12613	595.88							11.2954	917.366
				1.12725	596.462							11.3064	918.323
				1.12838	597.045							11.3173	919.281
				1.1295	597.627							11.3283	920.238
				1.13063	598.21							11.3392	921.195
				1.13176	598.792							11.3501	922.153
				1.13288	599.375							11.3611	923.11
				1.13401	599.957							11.372	924.068
				1.13514	600.54							11.383	925.025
				1.13626	601.122							11.394	925.982
				1.13739	601.704							11.4049	926.94
				1.13851	602.287							11.4159	927.897
				1.13964	602.869							11.4268	928.855
				1.14077	603.452							11.4378	929.812
				1.14189	604.034							11.4487	930.769
				1.14302	604.617							11.4597	931.727
				1.14414	605.199							11.4706	932.684
				1.14527	605.781							11.4816	933.641
				1.1464	606.364							11.4925	934.599
				1.14752	606.946							11.5035	935.556
				1.14865	607.529							11.5144	936.514
				1.14977	608.111							11.5254	937.471
				1.1509	608.694							11.5363	938.428
				1.15203	609.276							11.5473	939.386
				1.15315	609.859							11.5582	940.343
				1.15428	610.441							11.5692	941.301
				1.15541	611.023							11.5801	942.258
				1.15653	611.606							11.5911	943.215
				1.15766	612.188							11.602	944.173
				1.15878	612.771							11.613	945.13
				1.15991	613.353							11.6239	946.088
				1.16104	613.936							11.6349	947.045
				1.16216	614.518							11.6458	948.002
				1.16329	615.1							11.6568	948.96
				1.16441	615.683							11.6677	949.917
				1.16554	616.265							11.6787	950.875
				1.16667	616.848							11.6896	951.832
				1.16779	617.43							11.7006	952.789
				1.16892	618.013							11.7115	953.747
				1.17005	618.595							11.7225	954.704
				1.17117	619.178							11.7334	955.661
				1.1723	619.76							11.7444	956.619
				1.17342	620.342							11.7553	957.576
				1.17455	620.925							11.7663	958.534
				1.17568	621.507							11.7772	959.491
				1.1768	622.09							11.7882	960.448
				1.17793	622.672							11.7991	961.406
				1.17905	623.255							11.8101	962.363
				1.18018	623.837							11.821	963.321
				1.18131	624.419							11.832	964.278
				1.18243	625.002							11.8429	965.235
				1.18356	625.584							11.8539	966.193
				1.18468	626.167							11.8648	967.15
				1.18581	626.749							11.8758	968.108
				1.18694	627.332							11.8867	969.065
				1.18806	627.914							11.8977	970.022
				1.18919	628.497							11.9086	970.98
				1.19032	629.079							11.9196	971.937
				1.19144	629.661							11.9306	972.895
				1.19257	630.244							11.9415	973.852
				1.19369	630.826							11.9525	974.809
				1.19482	631.409							11.9634	975.767
				1.19595	631.991							11.9743	976.724
				1.19707	632.574							11.9853	977.681
				1.1982	633.156							11.9963	978.639
				1.19932	633.739							12.0072	979.596
				1.20045	634.321							12.0182	980.554
				1.20158	634.903							12.0291	981.511
				1.2027	635.486							12.0401	982.468
				1.20383	636.068							12.051	983.426
				1.20495	636.651							12.062	984.383
				1.20608	637.233							12.0729	985.341
				1.20721	637.816							12.0839	986.298
				1.20833	638.398							12.0948	987.255
				1.20946	638.98							12.1058	988.213
				1.21059	639.563							12.1167	989.17
				1.21171	640.145							12.1277	990.128
				1.21284	640.728							12.1386	991.085
				1.21396	641.31							12.1496	992.042
				1.21509	641.893							12.1605	993
				1.21622	642.475							12.1715	993.957
				1.21734	643.058							12.1824	994.914
				1.21847	643.64							12.1934	995.872
				1.21959	644.222							12.2043	996.829
				1.22072	644.805							12.2153	997.787
				1.22185	645.387							12.2262	998.744
				1.22297	645.97							12.2372	999.701
				1.2241	646.552							12.2481	1000.66
				1.22523	647.135							12.2591	1001.62
				1.22635	647.717							12.27	1002.57
				1.22748	648.299							12.281	1003.53
				1.2286	648.882							12.2919	1004.49
				1.22973	649.464							12.3029	1005.45
				1.23086	650.047							12.3138	1006.4
				1.23198	650.629							12.3248	1007.36
				1.23311	651.212							12.3357	1008.32
				1.23423	651.794							12.3467	1009.28
				1.23536	652.377							12.3576	1010.23
				1.23649	652.959							12.3686	1011.19
				1.23761	653.541							12.3795	1012.15
				1.23874	654.124							12.3905	1013.1
				1.23986	654.706							12.4014	1014.06
				1.24099	655.289							12.4124	1015.02
				1.24212	655.871							12.4233	1015.98
				1.24324	656.454							12.4343	1016.93
				1.24437	657.036							12.4452	1017.89
				1.2455	657.619							12.4562	1018.85
				1.24662	658.201							12.4672	1019.81
				1.24775	658.783							12.4781	1020.76
				1.24887	659.366							12.4891	1021.72
				1.25	659.948							12.5	1022.68

## Sheet: SI Figure 9 C & D
Vesicles		Concentrisomes			1	2	3	p/ml	SD (N=3)
Mean Diameter (nm)	% Intensity	Mean Diameter (nm)	% Intensity	Vesicles	5645000000	20200000000	5542000000	10462300000	8.43322e+09
0.3	0	0.3	0	Concentrisomes	36890000000	18030000000	15000000000	23306700000	1.18607e+10
0.3217	0	0.3217	0
0.345	0	0.345	0
0.37	0	0.37	0
0.3968	0	0.3968	0
0.4255	0	0.4255	0
0.4563	0	0.4563	0
0.4893	0	0.4893	0
0.5248	0	0.5248	0
0.5627	0	0.5627	0
0.6035	0	0.6035	0
0.6472	0	0.6472	0
0.694	0	0.694	0
0.7443	0	0.7443	0
0.7982	0	0.7982	0
0.8559	0	0.8559	0
0.9179	0	0.9179	0
0.9844	0	0.9844	0
1.056	0	1.056	0
1.132	0	1.132	0
1.214	0	1.214	0
1.302	0	1.302	0
1.396	0	1.396	0
1.497	0	1.497	0
1.606	0	1.606	0
1.722	0	1.722	0
1.846	0	1.846	0
1.98	0	1.98	0
2.124	0	2.124	0
2.277	0	2.277	0
2.442	0	2.442	0
2.619	0	2.619	0
2.809	0	2.809	0
3.012	0	3.012	0
3.23	0	3.23	0
3.464	0	3.464	0
3.714	0	3.714	0
3.983	0	3.983	0
4.272	0	4.272	0
4.581	0	4.581	0
4.913	0	4.913	0
5.268	0	5.268	0
5.65	0	5.65	0
6.059	0	6.059	0
6.497	0	6.497	0
6.968	0	6.968	0
7.472	0	7.472	0
8.013	0	8.013	0
8.593	0	8.593	0
9.215	0	9.215	0
9.882	0	9.882	0
10.6	0	10.6	0
11.37	0	11.37	0
12.19	0	12.19	0
13.07	0	13.07	0
14.02	0	14.02	0
15.03	0	15.03	0
16.12	0	16.12	0
17.29	0	17.29	0
18.54	0	18.54	0
19.88	0	19.88	0
21.32	0	21.32	0
22.86	0	22.86	0
24.52	0	24.52	0
26.29	0	26.29	0
28.2	0	28.2	0
30.24	0	30.24	0
32.43	0	32.43	0
34.77	0	34.77	0
37.29	0	37.29	0
39.99	0	39.99	0
42.89	0	42.89	0
45.99	0	45.99	0
49.32	0	49.32	0
52.89	0	52.89	0
56.72	0	56.72	0
60.83	0	60.83	0
65.23	0	65.23	0
69.95	0	69.95	0
75.02	0	75.02	0
80.45	0.2024	80.45	0
86.27	0.7905	86.27	0
92.52	1.805	92.52	0
99.21	3.181	99.21	0
106.4	4.783	106.4	0.3545
114.1	6.44	114.1	1.298
122.4	7.969	122.4	2.811
131.2	9.204	131.2	4.689
140.7	10.01	140.7	6.62
150.9	10.3	150.9	8.255
161.8	10.04	161.8	9.282
173.5	9.251	173.5	9.482
186.1	8.014	186.1	8.781
199.6	6.456	199.6	7.271
214	4.744	214	5.221
229.5	3.066	229.5	3.042
246.1	1.618	246.1	1.219
264	0.5728	264	0.1704
283.1	0.04423	283.1	0
303.6	0	303.6	0
325.5	0	325.5	0
349.1	0	349.1	0
374.4	0	374.4	0
401.5	0	401.5	0
430.6	0	430.6	0
461.7	0	461.7	0
495.2	0	495.2	0
531	0	531	0
569.4	0	569.4	0
610.7	0	610.7	0
654.9	0	654.9	0
702.3	0	702.3	0
753.1	0	753.1	0
807.7	0	807.7	0
866.1	0	866.1	0
928.8	0	928.8	0
996.1	0	996.1	0
1068	0	1068	0
1146	0	1146	0
1228	0	1228	0
1317	0	1317	0
1413	0	1413	0
1515	0	1515	0
1625	0	1625	0
1742	0	1742	0
1868	0	1868	0
2004	0	2004	0
2149	0	2149	0
2304	0	2304	0
2471	0	2471	0
2650	0	2650	0
2842	0	2842	0
3048	0	3048	0
3268	0	3268	0
3505	0	3505	0
3759	0	3759	0
4031	0	4031	0
4323	0	4323	0
4635	0	4635	0
4971	0	4971	0
5331	0	5331	0
5717	0	5717	0
6131	0	6131	0
6575	0	6575	0
7051	0	7051	0
7561	0	7561	0
8108	0	8108	0
8695	0	8695	0
9325	0	9325	0
10000	0	10000	0

[truncated: 3 more sheets: SI Figure 10, SI Figure 11, SI Figure 12]
