# Supplementary material for: Engineering a nanoscale liposome-in-liposome for in situ biochemical synthesis and multi-stage release
Source: Nat Chem. 2024 Jul 15;16(10):1612–20. doi: 10.1038/s41557-024-01584-z (PMC11446840; doi:10.1038/s41557-024-01584-z)
Supplement: Supplementary file 3 — Source data for DLS Fig. 2a. [file 41557_2024_1584_MOESM3_ESM.xlsx]

## Sheet: Sheet1
Gaussian					Correlogram
Liposomes		Concentrisomes			Liposomes		Concentrisomes
Mean Diameter (nm)	Intensity (%)	Mean Diameter (nm)	Intensity (%)		Time (µs)	Correlation Coefficient (g₂-1)	Time (µs)	Correlation Coefficient (g₂-1)
0.3	0	0.3	0		0.0875	0.9568	0.0875	0.9424
0.3489	0	0.3489	0		0.1	0.9523	0.1	0.9433
0.4057	0	0.4057	0		0.1125	0.9503	0.1125	0.9426
0.4718	0	0.4718	0		0.125	0.9485	0.125	0.9468
0.5487	0	0.5487	0		0.1375	0.9466	0.1375	0.9438
0.6381	0	0.6381	0		0.15	0.9434	0.15	0.9421
0.742	0	0.742	0		0.1625	0.946	0.1625	0.9417
0.8629	0	0.8629	0		0.175	0.9452	0.175	0.9446
1.003	0	1.003	0		0.1875	0.9516	0.1875	0.9483
1.167	0	1.167	0		0.2	0.9493	0.2	0.9432
1.357	0	1.357	0		0.2125	0.9529	0.2125	0.9409
1.578	0	1.578	0		0.225	0.9478	0.225	0.9387
1.835	0	1.835	0		0.2375	0.9506	0.2375	0.9396
2.134	0	2.134	0		0.25	0.952	0.25	0.9382
2.482	0	2.482	0		0.2625	0.9488	0.2625	0.9386
2.886	0	2.886	0		0.275	0.9457	0.275	0.9426
3.357	0	3.357	0		0.2875	0.943	0.2875	0.9426
3.903	0	3.903	0		0.3	0.9459	0.3	0.9409
4.539	0	4.539	0		0.3125	0.9459	0.3125	0.9353
5.279	0	5.279	0		0.325	0.946	0.325	0.9324
6.139	0	6.139	0		0.3375	0.9456	0.3375	0.9383
7.139	0	7.139	0		0.35	0.9468	0.35	0.94
8.302	0	8.302	0		0.3625	0.9456	0.3625	0.9444
9.655	0	9.655	0		0.375	0.947	0.375	0.9375
11.23	0	11.23	0		0.3875	0.9445	0.3875	0.9406
13.06	0	13.06	0		0.4	0.9456	0.4	0.9381
15.18	0	15.18	0		0.425	0.9439	0.425	0.937
17.66	0	17.66	0		0.45	0.9435	0.45	0.9358
20.53	0.0149	20.53	0		0.475	0.9417	0.475	0.9346
23.88	0.1525	23.88	0		0.5	0.9414	0.5	0.9374
27.77	0.2863	27.77	0		0.525	0.9412	0.525	0.9324
32.3	0.3713	32.3	0		0.55	0.9432	0.55	0.933
37.56	0.5304	37.56	0.2887		0.575	0.9436	0.575	0.9307
43.68	0.993	43.68	1.372		0.6	0.9431	0.6	0.9333
50.79	1.97	50.79	3.116		0.625	0.94	0.625	0.933
59.07	3.542	59.07	5.149		0.65	0.9393	0.65	0.9344
68.69	5.602	68.69	7.094		0.675	0.9392	0.675	0.9346
79.88	7.865	79.88	8.674		0.7	0.9402	0.7	0.9341
92.89	9.942	92.89	9.733		0.725	0.9396	0.725	0.9326
108	11.43	108	10.22		0.75	0.9407	0.75	0.9335
125.6	12.04	125.6	10.17		0.775	0.94	0.775	0.934
146.1	11.61	146.1	9.624		0.8	0.9407	0.8	0.9354
169.9	10.21	169.9	8.68		0.85	0.9406	0.85	0.9342
197.6	8.093	197.6	7.434		0.9	0.9406	0.9	0.9332
229.8	5.638	229.8	5.999		0.95	0.9386	0.95	0.9317
267.2	3.292	267.2	4.496		1	0.9377	1	0.9317
310.7	1.451	310.7	3.055		1.05	0.9364	1.05	0.9317
361.3	0.3599	361.3	1.803		1.1	0.9372	1.1	0.9326
420.2	0	420.2	0.8475		1.15	0.9362	1.15	0.9312
488.7	0	488.7	0.2504		1.2	0.9359	1.2	0.9316
568.3	0	568.3	0.00409		1.25	0.9352	1.25	0.9317
660.9	0	660.9	0		1.3	0.9364	1.3	0.9308
768.5	0	768.5	0		1.35	0.9364	1.35	0.9287
893.8	0	893.8	0		1.4	0.9355	1.4	0.9285
1039	0	1039	0		1.45	0.9336	1.45	0.9307
1209	0	1209	0		1.5	0.9332	1.5	0.9319
1406	0	1406	0		1.55	0.9339	1.55	0.9296
1635	0	1635	0		1.6	0.9331	1.6	0.9274
1901	0	1901	0		1.7	0.9334	1.7	0.9261
2211	0	2211	0		1.8	0.932	1.8	0.9267
2571	0	2571	0		1.9	0.9324	1.9	0.9267
2990	0	2990	0		2	0.9309	2	0.927
3477	0	3477	0		2.1	0.9314	2.1	0.9273
4043	0	4043	0		2.2	0.9306	2.2	0.9273
4702	0	4702	0		2.3	0.931	2.3	0.9258
5468	0	5468	0		2.4	0.9294	2.4	0.924
6358	0	6358	0		2.5	0.9286	2.5	0.923
7394	0	7394	0		2.6	0.9272	2.6	0.9224
8599	0	8599	0		2.7	0.9262	2.7	0.9223
10000	0	10000	0		2.8	0.9258	2.8	0.9215
					2.9	0.9254	2.9	0.9212
					3	0.9259	3	0.9206
					3.1	0.9261	3.1	0.9204
					3.2	0.9255	3.2	0.9202
					3.4	0.9246	3.4	0.919
					3.6	0.9226	3.6	0.9181
					3.8	0.9213	3.8	0.9182
					4	0.9198	4	0.9181
					4.2	0.9188	4.2	0.9173
					4.4	0.9184	4.4	0.9166
					4.6	0.9175	4.6	0.9151
					4.8	0.9163	4.8	0.9129
					5	0.9149	5	0.9104
					5.2	0.9131	5.2	0.9088
					5.4	0.9119	5.4	0.9082
					5.6	0.9111	5.6	0.9078
					5.8	0.9106	5.8	0.9076
					6	0.9106	6	0.9074
					6.2	0.9084	6.2	0.9072
					6.4	0.9074	6.4	0.9066
					6.8	0.9041	6.8	0.9044
					7.2	0.9023	7.2	0.9024
					7.6	0.9004	7.6	0.9007
					8	0.8989	8	0.8984
					8.4	0.8968	8.4	0.8964
					8.8	0.8947	8.8	0.8937
					9.2	0.8923	9.2	0.8924
					9.6	0.8905	9.6	0.8916
					10	0.8881	10	0.8904
					10.4	0.886	10.4	0.8882
					10.8	0.884	10.8	0.885
					11.2	0.8817	11.2	0.8829
					11.6	0.8801	11.6	0.8814
					12	0.8781	12	0.8798
					12.4	0.8765	12.4	0.8777
					12.8	0.8742	12.8	0.8756
					13.6	0.8697	13.6	0.8722
					14.4	0.8654	14.4	0.8685
					15.2	0.8617	15.2	0.8648
					16	0.8575	16	0.8615
					16.8	0.8532	16.8	0.8581
					17.6	0.8487	17.6	0.8543
					18.4	0.8445	18.4	0.8506
					19.2	0.8409	19.2	0.847
					20	0.8365	20	0.8441
					20.8	0.8324	20.8	0.8405
					21.6	0.8282	21.6	0.837
					22.4	0.8246	22.4	0.8331
					23.2	0.8206	23.2	0.8297
					24	0.8167	24	0.8261
					24.8	0.8129	24.8	0.8231
					25.6	0.8093	25.6	0.8195
					27.2	0.8015	27.2	0.8131
					28.8	0.7938	28.8	0.8062
					30.4	0.7866	30.4	0.7994
					32	0.779	32	0.793
					33.6	0.7715	33.6	0.7865
					35.2	0.764	35.2	0.78
					36.8	0.757	36.8	0.7733
					38.4	0.7499	38.4	0.767
					40	0.7428	40	0.7608
					41.6	0.7358	41.6	0.7548
					43.2	0.729	43.2	0.7487
					44.8	0.722	44.8	0.7426
					46.4	0.7152	46.4	0.7365
					48	0.7084	48	0.7305
					49.6	0.7015	49.6	0.7245
					51.2	0.6947	51.2	0.7185
					54.4	0.682	54.4	0.7068
					57.6	0.6693	57.6	0.6952
					60.8	0.6568	60.8	0.6842
					64	0.6444	64	0.6732
					67.2	0.6327	67.2	0.6623
					70.4	0.6211	70.4	0.6518
					73.6	0.6097	73.6	0.6415
					76.8	0.5985	76.8	0.6313
					80	0.5875	80	0.6211
					83.2	0.5767	83.2	0.6112
					86.4	0.5659	86.4	0.6017
					89.6	0.5554	89.6	0.5923
					92.8	0.5449	92.8	0.5829
					96	0.5349	96	0.5736
					99.2	0.5253	99.2	0.5647
					102.4	0.516	102.4	0.5561
					108.8	0.4977	108.8	0.5389
					115.2	0.4798	115.2	0.522
					121.6	0.4625	121.6	0.5058
					128	0.4457	128	0.4902
					134.4	0.4298	134.4	0.4751
					140.8	0.4144	140.8	0.4605
					147.2	0.3995	147.2	0.4465
					153.6	0.3853	153.6	0.4328
					160	0.3715	160	0.4196
					166.4	0.3586	166.4	0.4069
					172.8	0.346	172.8	0.3948
					179.2	0.3341	179.2	0.3832
					185.6	0.3224	185.6	0.3719
					192	0.3112	192	0.3608
					198.4	0.3004	198.4	0.3499
					204.8	0.2901	204.8	0.3395
					217.6	0.2708	217.6	0.3197
					230.4	0.2526	230.4	0.3012
					243.2	0.2357	243.2	0.2838
					256	0.2202	256	0.2674
					268.8	0.2057	268.8	0.252
					281.6	0.1923	281.6	0.2375
					294.4	0.18	294.4	0.2239
					307.2	0.1686	307.2	0.2111
					320	0.1581	320	0.199
					332.8	0.1483	332.8	0.1877
					345.6	0.139	345.6	0.1771
					358.4	0.1302	358.4	0.1673
					371.2	0.1221	371.2	0.1585
					384	0.1145	384	0.1502
					396.8	0.1074	396.8	0.1424
					409.6	0.101	409.6	0.1349
					435.2	0.08952	435.2	0.1216
					460.8	0.07936	460.8	0.1095
					486.4	0.07046	486.4	0.09869
					512	0.06266	512	0.08911
					537.6	0.05582	537.6	0.08072
					563.2	0.04981	563.2	0.07307
					588.8	0.04444	588.8	0.06619
					614.4	0.03964	614.4	0.05989
					640	0.0354	640	0.05444
					665.6	0.03182	665.6	0.04959
					691.2	0.02894	691.2	0.04528
					716.8	0.02656	716.8	0.04127
					742.4	0.02458	742.4	0.03751
					768	0.02285	768	0.03408
					793.6	0.02133	793.6	0.03092
					819.2	0.02005	819.2	0.02819
					870.4	0.01779	870.4	0.02346
					921.6	0.01599	921.6	0.01971
					972.8	0.01455	972.8	0.01681
					1024	0.01339	1024	0.01453
					1075	0.01222	1075	0.01273
					1126	0.01129	1126	0.01162
					1178	0.01058	1178	0.01108
					1229	0.01025	1229	0.01093
					1280	0.01	1280	0.01078
					1331	0.00988	1331	0.01059
					1382	0.00967	1382	0.01033
					1434	0.00934	1434	0.01029
					1485	0.00891	1485	0.01039
					1536	0.00859	1536	0.01053
					1587	0.0085	1587	0.0104
					1638	0.00857	1638	0.01038
					1741	0.009	1741	0.01068
					1843	0.00966	1843	0.01093
					1946	0.01036	1946	0.01102
					2048	0.01072	2048	0.01104
					2150	0.01078	2150	0.0109
					2253	0.01043	2253	0.01047
					2355	0.00978	2355	0.00986
					2458	0.00923	2458	0.00928
					2560	0.00876	2560	0.00864
					2662	0.0087	2662	0.0078
					2765	0.00849	2765	0.007
					2867	0.00832	2867	0.00627
					2970	0.0077	2970	0.00579
					3072	0.00724	3072	0.00562
					3174	0.00711	3174	0.00547
					3277	0.00725	3277	0.00548
					3482	0.00748	3482	0.00509
					3686	0.00765	3686	0.00534
					3891	0.00782	3891	0.00644
					4096	0.00748	4096	0.00794
					4301	0.00692	4301	0.00821
					4506	0.00682	4506	0.0073
					4710	0.00749	4710	0.00604
					4915	0.00833	4915	0.00555
					5120	0.00868	5120	0.00574
					5325	0.00902	5325	0.00662
					5530	0.00941	5530	0.00754
					5734	0.00941	5734	0.00821
					5939	0.00952	5939	0.00817
					6144	0.00923	6144	0.00762
					6349	0.00946	6349	0.00659
					6554	0.00934	6554	0.00631
					6963	0.0094	6963	0.00698
					7373	0.00916	7373	0.00784
					7782	0.00844	7782	0.00817
					8192	0.00813	8192	0.00784
					8602	0.00818	8602	0.00779
					9011	0.00872	9011	0.00796
					9421	0.00874	9421	0.00825
					9830	0.00848	9830	0.00766
					10240	0.00755	10240	0.00736
					10650	0.00724	10650	0.00786
					11060	0.0068	11060	0.00797
					11470	0.00698	11470	0.00707
					11880	0.0069	11880	0.00617
					12290	0.00684	12290	0.00591
					12700	0.00664	12700	0.00609
					13110	0.00641	13110	0.00604
					13930	0.00679	13930	0.00676
					14750	0.00734	14750	0.00716
					15560	0.00843	15560	0.0065
					16380	0.00858	16380	0.00621
					17200	0.00794	17200	0.00582
					18020	0.00745	18020	0.00664
					18840	0.00707	18840	0.00581
					19660	0.00727	19660	0.00544
					20480	0.00716	20480	0.00567
					21300	0.0073	21300	0.00663
					22120	0.00771	22120	0.00743
					22940	0.00778	22940	0.00666
					23760	0.00747	23760	0.00619
					24580	0.00665	24580	0.00582
					25400	0.00619	25400	0.00549
					26210	0.00596	26210	0.00553
					27850	0.00624	27850	0.00546
					29490	0.0062	29490	0.00618
					31130	0.00618	31130	0.00624
					32770	0.00559	32770	0.00614
					34410	0.00537	34410	0.00511
					36040	0.00513	36040	0.00481
					37680	0.00596	37680	0.00463
					39320	0.00619	39320	0.00465
					40960	0.00638	40960	0.00493
					42600	0.00559	42600	0.00439
					44240	0.00537	44240	0.00444
					45880	0.00528	45880	0.00403
					47510	0.00514	47510	0.00413
					49150	0.00483	49150	0.00448
					50790	0.00458	50790	0.00471
					52430	0.00485	52430	0.00492
					55710	0.00463	55710	0.00443
					58980	0.00466	58980	0.00363
					62260	0.00447	62260	0.00384
					65540	0.00457	65540	0.00394
					68810	0.00498	68810	0.00403
					72090	0.00464	72090	0.00352
					75370	0.00442	75370	0.00364
					78640	0.00384	78640	0.00363
					81920	0.00373	81920	0.00366
					85200	0.004	85200	0.00318
					88470	0.00365	88470	0.00319
					91750	0.0034	91750	0.00363
					95030	0.0033	95030	0.00342
					98300	0.0033	98300	0.0037
					101600	0.00363	101600	0.00311
					104900	0.00341	104900	0.00345
					111400	0.00345	111400	0.00328
					118000	0.00338	118000	0.00328
					124500	0.00362	124500	0.00305
					131100	0.00359	131100	0.00292
					137600	0.00334	137600	0.00286
					144200	0.00301	144200	0.0029
					150700	0.00284	150700	0.00286
					157300	0.00255	157300	0.00294
					163800	0.00278	163800	0.00329
					170400	0.00283	170400	0.00332
					176900	0.0035	176900	0.00343
					183500	0.00362	183500	0.00305
					190100	0.00366	190100	0.0029
					196600	0.00353	196600	0.00308
					203200	0.0037	203200	0.0033
					209700	0.00379	209700	0.00362
					222800	0.00375	222800	0.00388
					235900	0.00346	235900	0.00426
					249000	0.00361	249000	0.00446
					262100	0.00352	262100	0.0046
					275300	0.00353	275300	0.00488
					288400	0.00365	288400	0.00502
					301500	0.00397	301500	0.00484
					314600	0.00434	314600	0.00495
					327700	0.00454	327700	0.00506
					340800	0.00453	340800	0.00523
					353900	0.00473	353900	0.00513
					367000	0.0048	367000	0.00495
					380100	0.00494	380100	0.00496
					393200	0.00482	393200	0.00475
					406300	0.00486	406300	0.00474
					419400	0.00499	419400	0.00471
					445600	0.00519	445600	0.00472
					471900	0.00514	471900	0.00476
					498100	0.00523	498100	0.00455
					524300	0.00532	524300	0.00454
					550500	0.00541	550500	0.00469
					576700	0.00522	576700	0.00531
					602900	0.00521	602900	0.00574
					629100	0.00541	629100	0.00613
					655400	0.00562	655400	0.00604
					681600	0.0058	681600	0.00601
					707800	0.00587	707800	0.00603
					734000	0.00594	734000	0.00619
					760200	0.006	760200	0.00646
					786400	0.00608	786400	0.00654
					812600	0.00633	812600	0.00638
					838900	0.00652	838900	0.00623
					891300	0.00664	891300	0.00615
					943700	0.00673	943700	0.00633
					996100	0.00669	996100	0.00621
					1049000	0.00659	1049000	0.0061
					1101000	0.00652	1101000	0.00594
					1153000	0.00634	1153000	0.00596
					1206000	0.00607	1206000	0.00586
					1258000	0.00566	1258000	0.00573
					1311000	0.00524	1311000	0.00567
					1363000	0.00446	1363000	0.00551
					1416000	0.00364	1416000	0.00534
					1468000	0.0029	1468000	0.00502
					1520000	0.00241	1520000	0.00446
					1573000	0.00173	1573000	0.00366
					1625000	0.0008948	1625000	0.00203
					1678000	0.0003983	1678000	0.00106
					1783000	0	1783000	0
					1887000	0	1887000	0
					1992000	0	1992000	0
					2097000	0	2097000	0
					2202000	0	2202000	0
					2307000	0	2307000	0
					2412000	0	2412000	0
					2517000	0	2517000	0
					2621000	0	2621000	0
					2726000	0	2726000	0
					2831000	0	2831000	0
					2936000	0	2936000	0
					3041000	0	3041000	0
					3146000	0	3146000	0
					3251000	0	3251000	0
					3355000	0	3355000	0
					3565000	0	3565000	0
					3775000	0	3775000	0
					3985000	0	3985000	0
					4194000	0	4194000	0
					4404000	0	4404000	0
					4614000	0	4614000	0
					4823000	0	4823000	0
					5033000	0	5033000	0
					5243000	0	5243000	0
					5453000	0	5453000	0
					5662000	0	5662000	0
					5872000	0	5872000	0
					6082000	0	6082000	0
					6291000	0	6291000	0
					6501000	0	6501000	0
					6711000	0	6711000	0
					7130000	0	7130000	0
					7550000	0	7550000	0
					7969000	0	7969000	0
					8389000	0	8389000	0
					8808000	0	8808000	0
					9227000	0	9227000	0
					9647000	0	9647000	0
					10070000	0	10070000	0
					10490000	0	10490000	0
					10910000	0	10910000	0
					11320000	0	11320000	0
					11740000	0	11740000	0
					12160000	0	12160000	0
					12580000	0	12580000	0
					13000000	0	13000000	0
					13420000	0	13420000	0
					14260000	0	14260000	0
					15100000	0	15100000	0
					15940000	0	15940000	0
					16780000	0	16780000	0
					17620000	0	17620000	0
					18450000	0	18450000	0
					19290000	0	19290000	0
					20130000	0	20130000	0
					20970000	0	20970000	0
					21810000	0	21810000	0
					22650000	0	22650000	0
					23490000	0	23490000	0
					24330000	0	24330000	0
					25170000	0	25170000	0
					26000000	0	26000000	0
					26840000	0	26840000	0
					28520000	0	28520000	0
					30200000	0	30200000	0
					31880000	0	31880000	0
					33550000	0	33550000	0
					35230000	0	35230000	0
					36910000	0	36910000	0
					38590000	0	38590000	0
					40270000	0	40270000	0
					41940000	0	41940000	0
					43620000	0	43620000	0
					45300000	0	45300000	0
					46980000	0	46980000	0
					48650000	0	48650000	0
					50330000	0	50330000	0
					52010000	0	52010000	0
					53690000	0	53690000	0
					57040000	0	57040000	0
					60400000	0	60400000	0
					63750000	0	63750000	0
					67110000	0	67110000	0
					70460000	0	70460000	0
					73820000	0	73820000	0
					77180000	0	77180000	0
					80530000	0	80530000	0
					83890000	0	83890000	0
					87240000	0	87240000	0
					90600000	0	90600000	0
					93950000	0	93950000	0
					97310000	0	97310000	0
					100700000	0	100700000	0
					104000000	0	104000000	0
					107400000	0	107400000	0
					114100000	0	114100000	0
					120800000	0	120800000	0
					127500000	0	127500000	0
					134200000	0	134200000	0
					140900000	0	140900000	0
					147600000	0	147600000	0
					154400000	0	154400000	0
					161100000	0	161100000	0
					167800000	0	167800000	0
					174500000	0	174500000	0
					181200000	0	181200000	0
					187900000	0	187900000	0
					194600000	0	194600000	0
					201300000	0	201300000	0
					208000000	0	208000000	0
					214700000	0	214700000	0
