# Supplementary material for: Engineering a nanoscale liposome-in-liposome for in situ biochemical synthesis and multi-stage release
Source: Nat Chem. 2024 Jul 15;16(10):1612–20. doi: 10.1038/s41557-024-01584-z (PMC11446840; doi:10.1038/s41557-024-01584-z)
Supplement: Supplementary file 4 — Source data for histogram Fig. 3b. [file 41557_2024_1584_MOESM4_ESM.xlsx]

## Sheet: Dinter histogram
No Linker (nm)	2k+2k PEG linker (nm)	2k+5k PEG linker (nm)	5k+5k PEG linker (nm)
8	25	33	59
13	25	33	36
19	25	77	40
13	25	60	29
36	20	34	51
7	24	34	41
10	24	29	40
18	24	29	56
8	32	39	48
5	34	39	61
15	34	54	49
8	29	54	34
15	29	31	26
25	26	31	43
8	26	31	34
17	26	58	76
8	27	20	49
9	27	22	22
6	17	25	61
10	17	17	21
11	17	30	53
6	17	56	26
9	23	32	35
10	23	35	59
4	23	40	54
4	16	49
6	16	41
4	31	24
5	31	27
8	22	27
6	22	18
8	22	18
8	14	23
5	14	23
6	28	16
5	15	46
	13	38
	19	21
	18	21
	33	28
		15
		60
10.1429	23.2821	33.625	43.5	Averages
