# Supplementary material for: Engineering a nanoscale liposome-in-liposome for in situ biochemical synthesis and multi-stage release
Source: Nat Chem. 2024 Jul 15;16(10):1612–20. doi: 10.1038/s41557-024-01584-z (PMC11446840; doi:10.1038/s41557-024-01584-z)
Supplement: Supplementary file 5 — Source data for percent calcein release Fig. 4b. [file 41557_2024_1584_MOESM5_ESM.xlsx]

## Sheet: Figure 1 Main text
	Thermo Inner:Thermo Outer				Thermo Inner:Non-Thermo Outer
Time (minutes)	% Calcein release (mean for n = 3)	SD (n = 3)		Time (minutes)	% Calcein release (mean for n = 3)	SD (n = 3)
0	-0.87	1.11		0	0.054	0.2
0.22	-0.96	1.25		0.22	0.062	0.04
0.37	-0.66	1.08		0.37	0.045	0.12
0.52	-0.42	1.02		0.52	-0.02	0.3
0.67	0.08	0.67		0.67	-0.01	0.34
0.82	0.42	0.55		0.82	0.12	0.11
0.97	1.16	0.14		0.97	0.01	0.06
1.12	2.53	1.21		1.12	0.35	0.33
1.27	4.18	2.64		1.27	0.22	0.02
1.42	6.15	3.95		1.42	0.32	0.19
1.56	8.63	6.01		1.56	0.15	0.09
1.72	11.22	7.59		1.72	0.1	0.03
1.87	14.07	9.22		1.87	0.43	0.01
2.02	17.16	10.7		2.02	0.53	0.05
2.17	20.12	11.3		2.17	0.79	0.02
2.32	22.62	11.23		2.32	0.78	0.15
2.47	25.34	11.41		2.47	0.85	0.16
2.62	27.26	10.61		2.62	1.11	0.13
2.77	29.47	10.27		2.77	1.19	0.13
2.91	31.36	9.89		2.91	1.49	0.05
3.07	33.81	9.98		3.07	2.02	0.19
3.22	35.65	10.09		3.22	2.51	0.06
3.37	37.36	9.51		3.37	3.81	0.05
3.52	39.08	9.51		3.52	5.05	0.03
3.67	40.02	8.56		3.67	7	0.32
3.82	41.37	8.07		3.82	8.72	0.73
3.97	43.15	7.53		3.97	10.52	1.44
4.12	44.77	7.06		4.12	11.94	2.1
4.27	46	5.99		4.27	12.93	2.58
4.42	46.94	4.89		4.42	13.48	2.79
4.57	47.81	4.15		4.57	13.99	2.97
4.72	48.71	3.66		4.72	14.35	3.18
4.87	49.41	3.45		4.87	14.6	3.22
5.02	50.97	3.73		5.02	14.82	3.31
5.17	51.62	4.14		5.17	14.89	3.69
5.32	52.09	3.97		5.32	14.93	3.99
5.47	52.33	3.4		5.47	15.13	4.1
5.62	52.59	3.05		5.62	15.37	4.2
5.77	52.88	3.18		5.77	15.43	4.57
5.91	53.21	2.94		5.91	15.72	4.83
6.07	53.88	3.24		6.07	15.73	4.81
6.22	54.15	3.48		6.22	16.07	5.24
6.37	54.15	3.02		6.37	16.4	5.27
6.52	54.53	3.18		6.52	16.51	5.33
6.67	54.22	2.63		6.67	16.87	5.63
6.82	54.69	3.11		6.82	17.13	5.76
