# Supplementary material for: Engineering a nanoscale liposome-in-liposome for in situ biochemical synthesis and multi-stage release
Source: Nat Chem. 2024 Jul 15;16(10):1612–20. doi: 10.1038/s41557-024-01584-z (PMC11446840; doi:10.1038/s41557-024-01584-z)
Supplement: Supplementary file 6 — Source data for multi-stage release Fig. 5b,c. [file 41557_2024_1584_MOESM6_ESM.xlsx]

## Sheet: Figure 5 b and c
Methylene Blue	Time (minutes)	% Release	SD (N=3)	Temperature	Calcein	Time (minutes)	% Release	SD (N=3)	Temperature
	0	0	1.48	42 °C		0	0	0.1	42 °C
	0.25	2.96	1.85	42 °C		0.25	1	0.16	42 °C
	0.5	2.68	1.02	42 °C		0.5	0.94	0.03	42 °C
	0.75	2.26	4.47	42 °C		0.75	0.95	0.12	42 °C
	1	3.41	4.32	42 °C		1	0.94	0.04	42 °C
	1.25	-0.73	4.89	42 °C		1.25	0.97	0.08	42 °C
	1.5	0.39	2.9	42 °C		1.5	0.98	0.1	42 °C
	1.75	-0.32	4.36	42 °C		1.75	1.01	0.02	42 °C
	2	0.98	3.41	42 °C		2	1.02	0.15	42 °C
	2.25	0.23	4.31	42 °C		2.25	1.05	0.08	42 °C
	2.5	-2.69	2.97	42 °C		2.5	0.97	0.1	42 °C
	2.75	-2.31	1.58	42 °C		2.75	0.99	0.1	42 °C
	3	-1.08	2.66	42 °C		3	1.06	0.11	42 °C
	3.25	-3.97	4.57	42 °C		3.25	1	0.12	42 °C
	3.5	-6.03	0.45	42 °C		3.5	1	0.17	42 °C
	3.75	-7.58	3.23	42 °C		3.75	1.02	0.08	42 °C
	4	1.86	1.11	42 °C		4	0.99	0.12	42 °C
	4.25	-1.94	1.51	42 °C		4.25	1	0.2	42 °C
	4.5	-3.64	1.48	42 °C		4.5	1.12	0.11	42 °C
	4.75	2.46	3.78	42 °C		4.75	1.08	0.18	42 °C
	5	-3.3	5.02	42 °C		5	1.01	0.15	42 °C
	5.25	3.89	1.48	42 °C		5.25	1.02	0.12	42 °C
	5.5	-3.3	2.75	42 °C		5.5	0.99	0.12	42 °C
	5.75	-7.24	2.63	42 °C		5.75	1.04	0.15	42 °C
	6	-2.38	5.36	42 °C		6	1.03	0.22	42 °C
	6.25	-5.35	3.49	42 °C		6.25	1.14	0.24	42 °C
	6.5	-4.74	1.35	42 °C		6.5	0.93	0.2	42 °C
	6.75	0.65	2.38	42 °C		6.75	1.02	0.09	42 °C
	7	-1.65	3.15	42 °C		7	1.13	0.16	42 °C
	7.26	-1.28	2.18	42 °C		7.26	1.09	0.22	42 °C
	7.51	-0.1	1.19	42 °C		7.51	1.12	0.19	42 °C
	7.76	0.19	2.99	42 °C		7.76	0.98	0.17	42 °C
	8.01	0.95	2.16	42 °C		8.01	1.07	0.14	42 °C
	8.26	0.03	2.99	42 °C		8.26	1.01	0.32	42 °C
	8.51	-0.03	2.37	42 °C		8.51	1.07	0.25	42 °C
	8.76	-1.81	3.35	42 °C		8.76	1.08	0.16	42 °C
	9.01	2.31	2.68	42 °C		9.01	1.06	0.23	42 °C
	9.26	3.13	2.93	42 °C		9.26	1.06	0.18	42 °C
	9.51	-0.43	2.69	42 °C		9.51	1.15	0.2	42 °C
	9.76	4.45	1.89	42 °C		9.76	1.06	0.26	42 °C
	10.01	3.93	2.45	42 °C		10.01	1.05	0.17	42 °C
	10.26	3.24	4.5	42 °C		10.26	1	0.15	42 °C
	10.51	0.9	0.88	42 °C		10.51	1.1	0.24	42 °C
	10.76	-1.46	4.32	42 °C		10.76	1.02	0.22	42 °C
	11.01	3.2	1.03	42 °C		11.01	1.04	0.18	42 °C
	11.26	7.38	3.64	42 °C		11.26	1.16	0.22	42 °C
	11.51	-2.48	1.06	42 °C		11.51	1.08	0.25	42 °C
	11.76	6.14	4.6	42 °C		11.76	1.14	0.26	42 °C
	12.01	7.35	2.35	42 °C		12.01	1.22	0.16	42 °C
	12.26	6.66	5.97	42 °C		12.26	1.13	0.18	42 °C
	12.51	7.59	6.23	42 °C		12.51	1.09	0.23	42 °C
	12.76	9.5	1.66	42 °C		12.76	1.12	0.18	42 °C
	13.01	5.42	3.75	42 °C		13.01	1.14	0.17	42 °C
	13.26	10.64	2.54	42 °C		13.26	1.11	0.16	42 °C
	13.51	13.9	4.77	42 °C		13.51	1.03	0.24	42 °C
	13.76	6.41	2.79	42 °C		13.76	1.09	0.24	42 °C
	14.01	10.12	1.61	42 °C		14.01	1.04	0.26	42 °C
	14.26	6.94	4.2	42 °C		14.26	1.14	0.17	42 °C
	14.51	14.55	3.38	42 °C		14.51	1.08	0.18	42 °C
	14.76	8.12	11.3	42 °C		14.76	1.03	0.19	42 °C
	15.01	10.62	6.74	42 °C		15.01	1.1	0.16	42 °C
	15.26	10.64	2.46	42 °C		15.26	1.03	0.29	42 °C
	15.51	14.93	3.01	42 °C		15.51	1.08	0.24	42 °C
	15.76	10.87	1.49	42 °C		15.76	1.19	0.17	42 °C
	16.01	4.96	8.13	42 °C		16.01	1.03	0.17	42 °C
	16.26	10.75	4.61	42 °C		16.26	1.16	0.23	42 °C
	16.51	13.16	5.88	42 °C		16.51	1	0.25	42 °C
	16.76	11.05	1.81	42 °C		16.76	1.03	0.1	42 °C
	17.01	11.96	6.56	42 °C		17.01	1.01	0.15	42 °C
	17.26	12	5.81	42 °C		17.26	1.17	0.13	42 °C
	17.51	15.59	1.57	42 °C		17.51	1.06	0.17	42 °C
	17.76	11.65	2.8	42 °C		17.76	1.08	0.06	42 °C
	18.01	12.05	4.67	42 °C		18.01	1.06	0.18	42 °C
	18.26	17.72	4.44	42 °C		18.26	1.02	0.22	42 °C
	18.51	12.3	3.86	42 °C		18.51	1.09	0.14	42 °C
	18.75	13.54	4.79	42 °C		18.75	1.02	0.2	42 °C
	19	10.91	5.04	42 °C		19	1.09	0.06	42 °C
	19.25	16.14	2.78	42 °C		19.25	1.07	0.11	42 °C
	19.5	18.85	5.01	42 °C		19.5	0.95	0.22	42 °C
	19.75	15.68	2.69	42 °C		19.75	1.11	0.12	42 °C
	20	16.47	4.94	42 °C		20	1.13	0.13	52 °C	Portion shown in Figure 5 c
	20.25	19.34	5.13	42 °C		20.25	1.07	0.12	52 °C
	20.5	19.27	7.61	42 °C		20.5	0.92	0.03	52 °C
	20.75	17.83	4.92	42 °C		20.75	0.78	0.1	52 °C
	21	13.88	5.34	42 °C		21	0.91	0.15	52 °C
	21.25	17.69	1.79	42 °C		21.25	0.72	0.1	52 °C
	21.5	13.55	0.95	42 °C		21.5	0.82	0.11	52 °C
	21.75	17.96	5.02	42 °C		21.75	0.89	0.14	52 °C
	22	19.7	4.17	42 °C		22	1.64	0.45	52 °C
	22.25	20.1	1.16	42 °C		22.25	3.79	1.25	52 °C
	22.5	15.86	6.06	42 °C		22.5	6.8	2.66	52 °C
	22.75	22.48	8.46	42 °C		22.75	8.96	2.36	52 °C
	23	15.13	10.02	42 °C		23	12.84	2.85	52 °C
	23.25	24.4	4.33	42 °C		23.25	16.95	2	52 °C
	23.5	23.96	4.55	42 °C		23.5	18.58	2.09	52 °C
	23.75	25.37	3.54	42 °C		23.75	21.66	1.01	52 °C
	24	21.57	5.18	42 °C		24	23.69	1.19	52 °C
	24.25	21.13	2.38	42 °C		24.25	27.65	1.13	52 °C
	24.5	19.38	5.91	42 °C		24.5	30.85	1.23	52 °C
	24.76	18.42	8.24	42 °C		24.76	33.4	1.14	52 °C
	25.01	20.5	5.66	42 °C		25.01	35.67	1.36	52 °C
	25.26	25.48	7.49	42 °C		25.26	38.89	1.2	52 °C
	25.51	28.74	5.77	42 °C		25.51	41	1	52 °C
	25.76	23.21	8.64	42 °C		25.76	41.96	1.28	52 °C
	26.01	23.53	4.37	42 °C		26.01	43.5	1.25	52 °C
	26.26	23.84	3.28	42 °C		26.26	44.9	1.28	52 °C
	26.51	24.2	4.04	42 °C		26.51	45.51	1.19	52 °C
	26.76	21.18	5.4	42 °C		26.76	46.42	1.12	52 °C
	27.01	20.63	9.2	42 °C		27.01	48	1.03	52 °C
	27.26	23.81	9.97	42 °C		27.26	48.94	1.13	52 °C
	27.51	21.43	2.47	42 °C		27.51	49.66	1.27	52 °C
	27.76	22.76	9.84	42 °C		27.76	49.87	1.17	52 °C
	28.01	33.26	6.01	42 °C		28.01	49.94	1.06	52 °C
	28.26	26.18	3.85	42 °C		28.26	49.58	1.4	52 °C
	28.51	21.26	8.43	42 °C		28.51	49.4	1.09	52 °C
	28.76	24.25	1.78	42 °C		28.76	49.47	1.17	52 °C
	29.01	29.01	6.82	42 °C		29.01	49.06	1.27	52 °C
	29.26	24.88	6.83	42 °C		29.26	49.4	1.33	52 °C
	29.51	30.83	6.54	42 °C		29.51	48.88	1.18	52 °C
	29.76	22.16	6.28	42 °C		29.76	49.08	1.12	52 °C
	30.01	28.46	5.97	42 °C		30.01	49.08	1.13	52 °C
	30.26	27.29	9.18	42 °C		30.26	48.87	1.1	52 °C
	30.51	22.55	12.08	42 °C		30.51	48.88	1.18	52 °C
	30.76	29.04	10.01	42 °C		30.76	48.72	1.16	52 °C
	31.01	26.48	12.9	42 °C		31.01	48.74	0.98	52 °C
	31.26	31.78	7.05	42 °C		31.26	48.69	1.23	52 °C
	31.51	27.14	5.87	42 °C		31.51	48.73	1.04	52 °C
	31.76	27.79	6.22	42 °C		31.76	48.69	1.04	52 °C
	32.01	28.18	5.78	42 °C		32.01	48.68	1.15	52 °C
	32.26	21.93	4.38	42 °C		32.26	48.72	1.32	52 °C
	32.51	28.04	8.58	42 °C		32.51	48.62	1.22	52 °C
	32.76	25.01	9.83	42 °C		32.76	48.78	1.22	52 °C
	33.01	27.02	6.56	42 °C		33.01	48.77	0.94	52 °C
	33.26	30.44	0.52	42 °C		33.26	48.61	1.16	52 °C
	33.51	31.73	4.13	42 °C		33.51	48.57	1.21	52 °C
	33.76	29.43	7.52	42 °C		33.76	48.54	1.18	52 °C
	34.01	34.22	3.72	42 °C		34.01	48.72	1.21	52 °C
	34.26	31.81	7.9	42 °C		34.26	48.8	1.27	52 °C
	34.51	29.28	9.04	42 °C		34.51	48.57	1.09	52 °C
	34.76	30.7	9.78	42 °C		34.76	48.69	1.02	52 °C
	35.01	29.98	2.68	42 °C		35.01	48.72	1.3	52 °C
	35.26	30.12	6.07	42 °C		35.26	48.89	1.14	52 °C
	35.51	25.03	4.39	42 °C		35.51	48.81	1.11	52 °C
	35.76	34.18	3.5	42 °C		35.76	48.99	1.03	52 °C
	36.01	30.67	9.83	42 °C		36.01	48.68	1.14	52 °C
	36.26	32.74	8.55	42 °C		36.26	48.87	1.2	52 °C
	36.51	30.87	10	42 °C		36.51	48.96	1.18	52 °C
	36.76	34.95	9.88	42 °C		36.76	48.83	1.15	52 °C
	37.01	32.97	6.6	42 °C		37.01	49.03	1.22	52 °C
	37.26	31.76	3.84	42 °C		37.26	49.02	1.22	52 °C
	37.51	38.83	7.77	42 °C		37.51	48.99	1.13	52 °C
	37.76	35.89	8.97	42 °C		37.76	48.98	1.08	52 °C
	38.01	28.86	11.29	42 °C		38.01	48.87	1.2	52 °C
	38.26	37.74	9.99	42 °C		38.26	49.23	1.22	52 °C
	38.51	31.43	6.56	42 °C		38.51	49.38	1.27	52 °C
	38.76	33.36	5.19	42 °C		38.76	48.97	1.3	52 °C
	39.01	42.85	5.37	42 °C		39.01	49.15	1.19	52 °C
	39.26	37.53	7.93	42 °C		39.26	49.25	1.3	52 °C
	39.51	38.63	8.95	42 °C		39.51	49.18	1.25	52 °C
	39.76	39.1	8.25	42 °C		39.76	49.27	1	52 °C
	40.01	29.62	8.94	42 °C		40.01	49.33	1.22	52 °C
	40.26	26.41	7.19	42 °C
	40.51	36.07	6.06	42 °C
	40.76	31.44	6.78	42 °C
	41.01	34.26	12.18	42 °C
	41.26	36.12	5.38	42 °C
	41.51	41.1	3.71	42 °C
	41.76	38.1	5.02	42 °C
	42.01	36.95	7.48	42 °C
	42.26	37.02	7.49	42 °C
	42.51	35.73	5.9	42 °C
	42.76	34.4	6.44	42 °C
	43.01	34.34	10.07	42 °C
	43.26	36.36	13.15	42 °C
	43.51	34.69	6.73	42 °C
	43.76	35.78	8.16	42 °C
	44.01	34.18	17.56	42 °C
	44.26	32.29	11.21	42 °C
	44.51	40.14	4.24	42 °C
	44.76	35.56	6.17	42 °C
	45.01	40.34	7.75	42 °C
	45.26	34.5	10.79	42 °C
	45.51	40.04	5.83	42 °C
	45.76	35.6	10.05	42 °C
	46.01	37.87	13.87	42 °C
	46.26	42.21	9.77	42 °C
	46.51	35.47	6.36	42 °C
	46.76	39.47	11.72	42 °C
	47.01	36.47	3.78	42 °C
	47.26	39.74	12.2	42 °C
	47.51	41.76	9.26	42 °C
	47.76	35.36	6.15	42 °C
	48.01	36.23	11.31	42 °C
	48.26	38.58	7.89	42 °C
	48.51	35.79	10.75	42 °C
	48.76	38.94	9.5	42 °C
	49.01	38.09	6.8	42 °C
	49.26	34.47	7.51	42 °C
	49.51	42.58	6	42 °C
	49.76	44.56	7.46	42 °C
	50.01	41.27	10	42 °C
	50.26	35.69	5.99	42 °C
	50.51	40.77	9.34	42 °C
	50.76	34.48	4.57	42 °C
	51.01	36.79	7.24	42 °C
	51.26	40.22	3.39	42 °C
	51.51	43.15	13.13	42 °C
	51.76	39.88	7.42	42 °C
	52.01	40.63	10.56	42 °C
	52.26	46.62	7.39	42 °C
	52.51	45.11	10.08	42 °C
	52.76	35.07	6.43	42 °C
	53.01	43.4	9.24	42 °C
	53.26	39.01	10.16	42 °C
	53.51	42.29	14.72	42 °C
	53.76	43.43	6.53	42 °C
	54.01	42.09	8.1	42 °C
	54.26	40.67	6.28	42 °C
	54.5	39.46	8.69	42 °C
	54.76	38.82	12.3	42 °C
	55.01	46.15	8.57	42 °C
	55.26	39.51	13.02	42 °C
	55.51	42.22	6.82	42 °C
	55.76	40.42	4.44	42 °C
	56.01	42.22	12.72	42 °C
	56.26	48.83	11.99	42 °C
	56.51	40.59	4.05	42 °C
	56.76	47.72	12.77	42 °C
	57.01	48.71	10.89	42 °C
	57.26	43.23	11.59	42 °C
	57.51	48.09	10.37	42 °C
	57.76	42.39	12.2	42 °C
	58.01	38.81	11	42 °C
	58.26	42.18	9.03	42 °C
	58.51	44.36	18.63	42 °C
	58.76	46.71	11.78	42 °C
	59.01	45.61	8.01	42 °C
	59.26	41.9	10.99	42 °C
	59.5	47.79	7.03	42 °C
	59.76	41.51	6.61	42 °C
	60.01	45.43	12.73	42 °C
	60.26	43.28	13.09	42 °C
	60.51	48.74	14.14	42 °C
	60.76	47.87	10.2	42 °C
	61	46.11	13.34	42 °C
	61.25	49.05	15.93	42 °C
	61.5	43.05	6.93	42 °C
	61.75	42.85	12.51	42 °C
	62	41.56	12.23	42 °C
	62.25	42.06	5.06	42 °C
	62.5	48.19	14.67	42 °C
	62.75	43.4	14.7	42 °C
	63	46.65	10.8	42 °C
	63.25	44.81	12.24	42 °C
	63.5	41.99	4.64	42 °C
	63.75	44.73	12.7	42 °C
	64	49.77	10.18	42 °C
	64.25	47.33	9.3	42 °C
	64.5	42.89	6.73	42 °C
	64.75	45.13	6.88	42 °C
	65	47.05	18.08	42 °C
	65.25	43.6	11.85	42 °C
	65.5	47.17	18.32	42 °C
	65.75	48.13	7.92	42 °C
	66	46.97	11.85	42 °C
	66.25	45.38	15.07	42 °C
	66.5	49.01	14.22	42 °C
	66.75	47.57	14.64	42 °C
	67	46.55	10.81	42 °C
	67.25	47.11	14.33	42 °C
	67.5	47.1	15.99	42 °C
	67.75	48.59	8.98	42 °C
	68	50.37	8.73	42 °C
	68.25	45.27	8.06	42 °C
	68.5	46.1	13.31	42 °C
	68.75	39.87	9.29	42 °C
	69	48.5	11.22	42 °C
	69.25	46.46	12.86	42 °C
	69.5	47.72	11.23	42 °C
	69.75	45.78	4.85	42 °C
	70	47.65	13.87	42 °C
	70.25	49.42	13.59	42 °C
	70.5	50.79	13.03	42 °C
	70.75	49.63	13.14	42 °C
	71	46.26	12.39	42 °C
	71.25	49.6	16.89	42 °C
	71.5	43.48	7.76	42 °C
	71.75	51	9.73	42 °C
	72	53.96	12.17	42 °C
	72.25	46.69	10.06	42 °C
	72.5	46.6	13.85	42 °C
	72.75	50.58	13.82	42 °C
	73	51.18	9.74	42 °C
	73.25	54.76	8.12	42 °C
	73.5	44.61	7.5	42 °C
	73.75	47.12	11.37	42 °C
	74	51.83	13.58	42 °C
	74.25	46.59	17.71	42 °C
	74.5	48.35	8.26	42 °C
	74.75	48.63	12.97	42 °C
	75	49.78	12.21	42 °C
	75.25	54.9	5	42 °C
	75.5	42.93	11.56	42 °C
	75.75	55.36	13.6	42 °C
	76	54.59	7.25	42 °C
	76.25	53.5	13.37	42 °C
	76.5	47.43	12.65	42 °C
	76.75	50.31	11.62	42 °C
	77	49.45	9.51	42 °C
	77.25	51.49	13.38	42 °C
	77.5	48.93	11.6	42 °C
	77.75	51.99	9.79	42 °C
	78	50.24	11.69	42 °C
	78.25	49.02	5.36	42 °C
	78.5	44.14	10.01	42 °C
	78.75	51.93	15.53	42 °C
	79	50.68	19.18	42 °C
	79.25	48.72	6.93	42 °C
	79.5	54.58	13.38	42 °C
	79.75	52.54	14.58	42 °C
	80	55.76	16.3	42 °C

## Sheet: Figure 5 e
Calcein	Time (minutes)	% Release	SD (N=3)
	0	0	0.06
	0.26	0.1	0.07
	0.51	0.24	0.09
	0.76	0.46	0.15
	1.01	1.02	0.31
	1.26	1.89	0.51
	1.51	3.42	0.94
	1.76	5.38	1.15
	2.01	7.41	1.17
	2.26	9.27	0.93
	2.51	10.83	0.77
	2.76	12.11	0.7
	3.01	13.11	0.49
	3.26	13.9	0.31
	3.51	14.32	0.13
	3.76	14.67	0.07
	4.01	14.79	0.06
	4.26	14.95	0.03
	4.51	15.1	0.1
	4.76	15.33	0.08
	5.01	15.49	0.05
	5.26	15.6	0.04
	5.51	15.72	0.04
	5.76	15.79	0.04
	6.01	16.05	0.08
	6.26	16.01	0.06
	6.51	16.17	0.06
	6.76	16.31	0.03
	7.01	16.42	0.11
	7.26	16.51	0.2
	7.51	16.63	0.12
	7.76	16.73	0.01
	8.01	16.87	0.1
	8.26	16.89	0.11
	8.51	16.95	0.14
	8.76	17	0.05
	9.01	17.07	0.21
	9.26	17.11	0.08
	9.51	17.34	0.08
	9.76	17.27	0.12
	10.01	17.34	0.11
	10.01	17.7	0.15
	10.26	18.37	0.1
	10.51	22.09	0.28
	10.76	27.21	0.87
	11.01	31.75	1.03
	11.26	34.22	0.97
	11.51	35.28	0.78
	11.76	35.61	0.12
	12.01	35.71	0.04
	12.26	35.98	0.46
	12.51	36.05	0.43
	12.76	36.18	0.18
	13.01	36.37	0.27
	13.26	36.54	0.27
	13.51	36.67	0.26
	13.76	36.81	0.28
	14.01	36.93	0.1
	14.26	37.05	0.16
	14.51	37.19	0.18
	14.76	37.23	0.19
	15.01	37.46	0.15
	15.26	37.55	0.15
	15.51	37.72	0.24
	15.76	37.61	0.22
	16.01	37.84	0.22
	16.26	37.96	0.14
	16.51	37.97	0.2
	16.76	38.15	0.28
	17.01	38.15	0.34
	17.26	38.32	0.26
	17.51	38.38	0.31
	17.76	38.46	0.25
	18.01	38.5	0.33
	18.26	38.63	0.3
	18.51	38.62	0.38
	18.76	38.72	0.27
	19.01	38.78	0.32
	19.26	38.86	0.31
	19.51	39	0.38
	19.76	39.03	0.34
	20.01	39.22	0.29
