# Supplementary material for: Engineering a nanoscale liposome-in-liposome for in situ biochemical synthesis and multi-stage release
Source: Nat Chem. 2024 Jul 15;16(10):1612–20. doi: 10.1038/s41557-024-01584-z (PMC11446840; doi:10.1038/s41557-024-01584-z)
Supplement: Supplementary file 7 — Source data for β-galactosidase assay Fig. 6b,c. [file 41557_2024_1584_MOESM7_ESM.xlsx]

## Sheet: Figure 6 B & C
Room temperature		Concentrisomes			Liposomes			42 degrees celcius		Concentrisomes			Liposomes
	Time (minutes)	Intensity (a.u.)	SD (n=3)	Time (minutes)	Intensity (a.u.)	SD (n=3)			Time (minutes)	Intensity (a.u.)	SD (n=3)	Time (minutes)	Intensity (a.u.)	SD (n=3)
	0	0.42	0.32	0	0.85	0.01			0	1.34	0.63	0	-0.49	0.13
	0.51	0.81	0.32	0.51	0.97	0.21			0.21	0.93	0.69	0.21	-0.1	0.2
	1.01	0.74	0.52	1.01	0.84	0.41			0.41	1.11	0.35	0.41	0.18	0.4
	1.51	0.65	0.13	1.51	1.02	0.61			0.61	0.68	0.67	0.61	-0.91	0.2
	2.01	0.59	0.23	2.01	0.87	0.81			0.81	0.64	0.87	0.81	-0.67	0.08
	2.51	0.79	0.3	2.51	0.99	1.01			1.01	0.77	0.52	1.01	-0.73	0.12
	3.01	0.83	0.23	3.01	1.1	1.21			1.21	0.6	0.3	1.21	-0.24	0.13
	3.51	0.73	0.21	3.51	1.03	1.41			1.41	0.08	0.43	1.41	-0.54	0.02
	4.01	0.65	0.11	4.01	1.01	1.61			1.61	0.49	0.44	1.61	-0.44	0.02
	4.51	0.75	0.43	4.51	0.91	1.81			1.81	0.23	0.05	1.81	-0.38	0.11
	5.01	0.67	0.47	5.01	0.87	2.01			2.01	-0.3	0.22	2.01	-1.36	0.35
	5.51	0.78	0.26	5.51	0.88	2.21			2.21	-0.12	0.26	2.21	-0.9	0.27
	6.01	0.66	0.59	6.01	0.67	2.41			2.41	0.2	0.39	2.41	-0.56	0.02
	6.51	0.88	0.21	6.51	0.97	2.61			2.61	-0.03	0.8	2.61	-0.44	0.08
	7.01	0.64	0.17	7.01	0.97	2.81			2.81	0.49	0.15	2.81	-1.04	0.27
	7.51	0.72	0.25	7.51	0.96	3.01			3.01	0.26	0.63	3.01	-0.62	0.07
	8.01	0.65	0.37	8.01	0.7	3.21			3.21	0.26	0.35	3.21	-0.67	0.13
	8.51	0.62	0.37	8.51	0.8	3.41			3.41	-0.14	0.33	3.41	-0.37	0.09
	9.01	0.65	0.23	9.01	0.8	3.61			3.61	0.31	0.28	3.61	-0.7	0.16
	9.51	0.65	0.21	9.51	0.96	3.81			3.81	0.3	0.54	3.81	-0.95	0.22
	10.01	0.78	0.24	10.01	0.88	4.01			4.01	0.3	0.59	4.01	-0.6	0.14
	10.51	0.5	0.25	10.51	0.74	4.21			4.21	0.35	0.72	4.21	-0.76	0.14
	11.01	0.91	0.43	11.01	0.94	4.41			4.41	0.37	0.48	4.41	-1.2	0.37
	11.51	0.66	0.1	11.51	0.92	4.61			4.61	0.98	0.63	4.61	-0.68	0.17
	12.01	0.5	0.17	12.01	0.92	4.81			4.81	1.15	0.97	4.81	-0.94	0.19
	12.51	0.6	0.06	12.51	0.89	5.01			5.01	1.21	0.99	5.01	-0.15	0.11
	13.01	0.64	0.16	13.01	1.01	5.21			5.21	1.31	0.75	5.21	-0.03	0.26
	13.51	0.71	0.27	13.51	0.91	5.41			5.41	1.4	0.53	5.41	-1.13	0.34
	14.01	1.03	0.31	14.01	0.98	5.61			5.61	1.47	1.01	5.61	-0.51	0.13
	14.51	0.77	0.4	14.51	0.98	5.81			5.81	1.5	0.59	5.81	-0.25	0.19
	15.01	0.74	0.31	15.01	0.98	6.01			6.01	1.31	0.55	6.01	-0.33	0.12
	15.51	0.87	0.24	15.51	0.97	6.21			6.21	2.07	0.69	6.21	-0.13	0.11
	16.01	0.72	0.21	16.01	1.07	6.41			6.41	1.38	0.78	6.41	-0.14	0.21
	16.51	0.81	0.33	16.51	0.98	6.61			6.61	1.81	0.96	6.61	-0.22	0.15
	17.01	0.67	0.25	17.01	0.92	6.81			6.81	2.62	0.82	6.81	-0.63	0.07
	17.51	0.47	0.33	17.51	0.83	7.01			7.01	2.6	1.12	7.01	-0.53	0.09
	18.01	0.78	0.25	18.01	0.92	7.21			7.21	2.47	1.24	7.21	-0.93	0.27
	18.51	0.65	0.34	18.51	0.9	7.41			7.41	3.06	1.22	7.41	-0.89	0.16
	19.01	0.66	0.17	19.01	0.98	7.61			7.61	3.36	0.83	7.61	-0.56	0.04
	19.51	0.83	0.19	19.51	1.01	7.81			7.81	2.81	1.68	7.81	-0.43	0.03
	20.01	0.83	0.2	20.01	0.86	8.01			8.01	2.93	1.68	8.01	-0.49	0.13
	20.51	0.69	0.3	20.51	0.87	8.21			8.21	3	1.22	8.21	-0.24	0.12
	21.01	0.71	0.16	21.01	1.02	8.41			8.41	3.25	1.55	8.41	-0.32	0.08
	21.51	0.68	0.32	21.51	0.83	8.61			8.61	3.68	1.38	8.61	-0.06	0.21
	22.01	0.75	0.13	22.01	1.06	8.81			8.81	3.71	1.07	8.81	-0.39	0.03
	22.51	0.68	0.35	22.51	0.8	9.01			9.01	3.24	1.38	9.01	0.04	0.26
	23.01	0.62	0.11	23.01	0.88	9.21			9.21	4.28	1.45	9.21	-0.29	0.05
	23.51	0.56	0.32	23.51	0.89	9.41			9.41	4.34	1.28	9.41	-0.09	0.28
	24.01	0.65	0.14	24.01	0.94	9.61			9.61	4.78	1.41	9.61	-0.19	0.12
	24.51	0.73	0.18	24.51	0.93	9.81			9.81	4.14	1.36	9.81	-0.16	0.11
	25.01	0.65	0.33	25.01	0.71	10.01			10.01	4.08	0.76	10.01	-0.3	0.06
	25.51	0.67	0.27	25.51	0.85	10.21			10.21	4.69	1.97	10.21	-0.07	0.19
	26.01	0.79	0.34	26.01	1.06	10.41			10.41	4.91	1.41	10.41	-0.12	0.25
	26.51	0.6	0.18	26.51	0.86	10.61			10.61	5.06	1.59	10.61	-0.08	0.18
	27.01	0.57	0.32	27.01	0.78	10.81			10.81	4.34	1.56	10.81	0.28	0.4
	27.51	0.57	0.26	27.51	0.75	11.01			11.01	5.16	1.62	11.01	-0.21	0.12
	28.01	0.63	0.44	28.01	0.78	11.21			11.21	4.89	1.51	11.21	-0.39	0.11
	28.51	0.44	0.47	28.51	0.7	11.41			11.41	4.94	1.88	11.41	0.56	0.64
	29.01	0.52	0.28	29.01	0.77	11.61			11.61	5.66	2.11	11.61	-0.01	0.26
	29.51	0.19	0.41	29.51	0.71	11.81			11.81	5.77	1.62	11.81	-0.65	0.14
	30.01	0.32	0.47	30.01	0.8	12.01			12.01	5.8	2.04	12.01	0.63	0.79
	30.51	0.16	0.51	30.51	0.66	12.21			12.21	5.74	1.79	12.21	-0.05	0.48
	31.01	-0.09	0.38	31.01	0.73	12.41			12.41	5.76	1.99	12.41	0.17	0.68
	31.51	-0.22	0.42	31.51	0.65	12.61			12.61	6.15	1.91	12.61	-0.04	0.63
	32.01	-0.11	0.32	32.01	0.76	12.81			12.81	6.26	2.05	12.81	0.45	0.81
	32.51	-0.26	0.24	32.51	0.69	13.01			13.01	5.47	1.73	13.01	0.62	0.9
	33.01	-0.25	0.26	33.01	0.67	13.21			13.21	6.08	1.64	13.21	-0.12	0.53
	33.51	-0.33	0.49	33.51	0.4	13.41			13.41	6.5	1.98	13.41	0.48	0.84
	34.01	-0.34	0.17	34.01	0.67	13.61			13.61	5.99	2	13.61	0.08	0.62
	34.51	-0.39	0.09	34.51	0.76	13.81			13.81	6.32	1.85	13.81	0.34	0.79
	35.01	-0.51	0.22	35.01	0.74	14.01			14.01	6.36	1.86	14.01	0.51	0.98
	35.51	-0.43	0.16	35.51	0.68	14.21			14.21	6.49	1.8	14.21	0.32	0.79
	36.01	-0.4	0.18	36.01	0.78	14.41			14.41	6.94	1.87	14.41	0.17	0.76
	36.51	-0.4	0.16	36.51	0.66	14.61			14.61	6.45	1.93	14.61	0.29	0.75
	37.01	-0.54	0.31	37.01	0.58	14.81			14.81	7.16	2.04	14.81	0.39	0.9
	37.51	-0.49	0.21	37.51	0.67	15.01			15.01	7.39	2.25	15.01	0.77	1.07
	38.01	-0.4	0.29	38.01	0.77	15.21			15.21	7.37	1.65	15.21	0.77	1.11
	38.51	-0.46	0.09	38.51	0.79	15.41			15.41	7.61	1.74	15.41	0.28	0.8
	39.01	-0.19	0.18	39.01	0.77	15.61			15.61	7.09	1.82	15.61	0.45	0.79
	39.51	-0.23	0.1	39.51	0.92	15.81			15.81	7.94	2.4	15.81	0.06	0.56
	40.01	-0.29	0.15	40.01	0.79	16.01			16.01	7.47	1.54	16.01	-0.05	0.59
	40.51	-0.65	0.29	40.51	0.38	16.21			16.21	7.98	2.76	16.21	0.5	0.91
	41.01	-0.45	0.24	41.01	0.65	16.41			16.41	7.38	2.14	16.41	0.12	0.72
	41.51	-0.4	0.28	41.51	0.63	16.61			16.61	7.89	2.13	16.61	0.14	0.72
	42.01	-0.43	0.2	42.01	0.76	16.81			16.81	8.36	2.11	16.81	0.45	0.92
	42.51	-0.42	0.1	42.51	0.75	17.01			17.01	7.82	1.92	17.01	0.32	0.79
	43.01	-0.46	0.14	43.01	0.74	17.21			17.21	7.74	2.06	17.21	0.53	0.93
	43.51	-0.45	0.21	43.51	0.73	17.41			17.41	8.17	2.14	17.41	0.69	1.03
	44.01	-0.37	0.27	44.01	0.67	17.61			17.61	7.83	1.73	17.61	0.74	1.02
	44.51	-0.34	0.32	44.51	0.78	17.81			17.81	7.94	1.82	17.81	0.14	0.79
	45.01	-0.43	0.2	45.01	0.73	18.01			18.01	8.03	2.19	18.01	0.25	0.79
	45.51	-0.38	0.12	45.51	0.83	18.21			18.21	8.1	1.98	18.21	0.14	0.73
	46.01	-0.39	0.44	46.01	0.68	18.41			18.41	9.08	2.34	18.41	0.43	0.96
	46.51	-0.63	0.4	46.51	0.47	18.61			18.61	7.69	2.03	18.61	0.3	0.9
	47.01	-0.27	0.08	47.01	0.78	18.81			18.81	8.48	1.98	18.81	0.35	0.74
	47.51	-0.33	0.26	47.51	0.76	19.01			19.01	8.95	2.05	19.01	0.27	0.81
	48.01	-0.23	0.35	48.01	0.63	19.21			19.21	8.5	1.84	19.21	0.4	0.8
	48.51	-0.64	0.37	48.51	0.58	19.41			19.41	8.98	2.16	19.41	0.57	1.08
	49.01	-0.55	0.22	49.01	0.67	19.61			19.61	9.16	2.36	19.61	1.07	1.25
	49.51	-0.45	0.06	49.51	0.75	19.81			19.81	8.91	1.91	19.81	0.74	0.99
	50.01	-0.54	0.21	50.01	0.57	20.01			20.01	9.72	2.04	20.01	0.72	1.01
	50.51	-0.62	0.33	50.51	0.57	20.21			20.21	9.19	1.87	20.21	0.72	1.12
	51.01	-0.54	0.19	51.01	0.68	20.41			20.41	9.39	2.5	20.41	0.81	1.11
	51.51	-0.41	0.23	51.51	0.75	20.61			20.61	9.33	2.6	20.61	0.33	0.86
	52.01	-0.41	0.33	52.01	0.6	20.81			20.81	9.4	2.55	20.81	0.14	0.73
	52.51	-0.37	0.12	52.51	0.69	21.01			21.01	9.74	2.63	21.01	0.36	0.77
	53.01	-0.52	0.23	53.01	0.63	21.21			21.21	9.67	2.59	21.21	0.14	0.76
	53.51	-0.42	0.19	53.51	0.72	21.41			21.41	10.2	2.56	21.41	0.28	0.81
	54.01	-0.62	0.15	54.01	0.79	21.61			21.61	9.9	2.29	21.61	0.49	1.03
	54.51	-0.64	0.4	54.51	0.48	21.81			21.81	9.78	2.22	21.81	0.55	1.03
	55.01	-0.77	0.15	55.01	0.64	22.01			22.01	9.38	2.53	22.01	1.2	1.37
	55.51	-0.62	0.1	55.51	0.76	22.21			22.21	10.22	2.09	22.21	1.24	1.35
									22.41	9.76	2.13	22.41	0.31	0.74
									22.61	10.42	2.87	22.61	0.42	0.79
									22.81	10.09	2.57	22.81	0.75	0.98
									23.01	9.92	2.17	23.01	0.64	0.9
									23.21	10.59	2.4	23.21	1.34	1.29
									23.41	9.76	2.05	23.41	0.66	1.06
									23.61	9.95	2.35	23.61	1.13	1.2
									23.81	10.13	2.44	23.81	0.85	1.1
									24.01	10.12	2.2	24.01	0.86	1.03
									24.21	10.25	2.35	24.21	1.63	1.52
									24.41	10.66	1.9	24.41	1.21	1.28
									24.61	11.01	2.59	24.61	1.36	1.41
									24.81	10.77	2.83	24.81	1.08	1.2
									25.01	10.49	2.26	25.01	1.1	1.12
									25.21	10.48	2.09	25.21	1.14	1.09
									25.41	11.32	2.34	25.41	1.03	1.12
									25.61	10.78	2.76	25.61	0.76	1.04
									25.81	10.72	2.76	25.81	0.88	1.1
									26.01	10.77	2.57	26.01	0.73	1.02
									26.21	10.81	2.51	26.21	1.11	1.25
									26.41	10.07	2.29	26.41	0.7	0.98
									26.61	10.58	1.74	26.61	1.12	1.22
									26.81	11.19	1.95	26.81	0.32	0.85
									27.01	10.64	2.29	27.01	0.97	1.13
									27.21	11.41	2.25	27.21	0.62	1.03
									27.41	11.18	2.69	27.41	1.06	1.2
									27.61	11.23	2.5	27.61	1.17	1.25
									27.81	12.24	2.28	27.81	1.02	1.26
									28.01	11.37	2.4	28.01	0.74	1.12
									28.21	11.46	2.21	28.21	1.02	1.07
									28.41	11.57	2.22	28.41	0.73	1.03
									28.61	10.87	2.71	28.61	1	1.1
									28.81	11.53	2.8	28.81	1.4	1.49
									29.01	11.83	2.49	29.01	1.11	1.27
									29.21	11.84	2.9	29.21	1.36	1.3
									29.41	11.51	2.59	29.41	1.23	1.26
									29.61	11.63	2.12	29.61	1.03	1.27
									29.81	11.72	2.11	29.81	1.47	1.44
									30.01	12.11	2.92	30.01	1.16	1.27
									30.21	11.55	2.31	30.21	1.58	1.45
									30.41	12.24	2.78	30.41	1.25	1.21
									30.61	12.2	2.39	30.61	1.21	1.29
									30.81	11.98	2.39	30.81	1.42	1.38
									31.01	11.6	2.78	31.01	1.34	1.45
									31.21	12.52	2.01	31.21	1.42	1.46
									31.41	11.88	2.84	31.41	1.49	1.52
									31.61	12.32	2.53	31.61	1.07	1.27
									31.81	12.51	2.01	31.81	1.15	1.16
									32.01	12.14	2.75	32.01	0.61	0.89
									32.21	12.54	2.49	32.21	1.82	1.51
									32.41	12.91	2.3	32.41	1.6	1.38
									32.61	12.57	2.7	32.61	1.33	1.28
									32.81	12.54	2.68	32.81	1.06	1.26
									33.01	12.51	3.21	33.01	1.41	1.34
									33.21	12.27	2.41	33.21	1.28	1.31
									33.41	12.83	2.41	33.41	1.53	1.37
									33.61	12.41	2.79	33.61	1.46	1.44
									33.81	12.58	2.05	33.81	1.37	1.36
									34.01	12.86	2.8	34.01	1.29	1.37
									34.21	12.9	3.04	34.21	1.41	1.37
									34.41	13.19	2.78	34.41	1.28	1.21
									34.61	13.12	2.7	34.61	1.96	1.51
									34.81	13.35	2.92	34.81	1.3	1.26
									35.01	12.92	2.52	35.01	1.76	1.54
									35.21	13.6	2.77	35.21	1.14	1.23
									35.41	13.04	2.73	35.41	1.48	1.39
									35.61	12.94	2.88	35.61	1.46	1.42
									35.81	12.89	2.55	35.81	1.18	1.22
									36.01	12.82	2.1	36.01	1.49	1.41
									36.21	13.28	2.71	36.21	1.15	1.26
									36.41	13.35	2.31	36.41	1.02	1.16
									36.61	13.85	2.55	36.61	1.25	1.34
									36.81	13.35	2.77	36.81	1	1.17
									37.01	13.46	2.33	37.01	1.5	1.41
									37.21	13.86	2.84	37.21	1.92	1.71
									37.41	13.59	2.73	37.41	1.36	1.43
									37.61	13.18	3.25	37.61	1.36	1.24
									37.81	13.58	2.45	37.81	1.47	1.4
									38.01	14.44	3.25	38.01	1.82	1.51
									38.21	13.27	2.58	38.21	1.45	1.52
									38.41	13.73	2.55	38.41	1.63	1.53
									38.61	13.86	3.08	38.61	1.63	1.44
									38.81	13.74	2.13	38.81	1.51	1.41
									39.01	13.66	2.8	39.01	1.57	1.54
									39.21	13.57	2.58	39.21	1.94	1.67
									39.41	13.84	2.78	39.41	1.73	1.56
									39.61	13.45	2.55	39.61	1.1	1.21
									39.81	13.49	2.77	39.81	1.71	1.44
									40.01	13.81	2.27	40.01	1.77	1.57
									40.21	13.7	2.6	40.21	1.26	1.3
									40.41	14.22	2.98	40.41	1.86	1.71
									40.61	14.48	3.43	40.61	1.82	1.67
									40.81	14.27	2.54	40.81	1.41	1.48
									41.01	14.39	3.41	41.01	1.65	1.56
									41.21	14.15	2.53	41.21	1.46	1.39
									41.41	13.96	2.38	41.41	1.63	1.4
									41.61	14.53	2.69	41.61	1.54	1.46
									41.81	14.27	2.45	41.81	1.41	1.37
									42.01	14.21	2.79	42.01	1.94	1.75
									42.21	14.84	3.04	42.21	1.69	1.6
									42.41	14.24	2.64	42.41	1.37	1.46
									42.61	14.61	2.93	42.61	1.46	1.47
									42.81	14.9	2.95	42.81	2.25	1.71
									43.01	14.19	2.85	43.01	1.33	1.25
									43.21	14.1	2.55	43.21	1.62	1.41
									43.41	14.15	2.36	43.41	1.74	1.45
									43.61	14.62	3.2	43.61	1.22	1.23
									43.81	14.32	3.03	43.81	1.48	1.47
									44.01	14.53	2.83	44.01	1.27	1.27
									44.21	14.78	2.53	44.21	1.82	1.59
									44.41	14.94	2.92	44.41	1.92	1.56
									44.61	14.85	3.54	44.61	0.99	1.2
									44.81	14.85	3.42	44.81	1.66	1.51
									45.01	14.55	2.53	45.01	1.99	1.72
									45.21	14.79	3.14	45.21	1.91	1.62
									45.41	15.04	2.91	45.41	2.23	1.68
									45.61	14.48	2.94	45.61	1.71	1.38
									45.81	14.59	2.8	45.81	1.67	1.45
									46.01	14.91	2.65	46.01	1.5	1.41
									46.21	14.75	2.02	46.21	1.6	1.46
									46.41	14.44	2.88	46.41	1.52	1.41
									46.61	15.16	3.43	46.61	1.54	1.46
									46.81	15.1	2.68	46.81	1.83	1.55
									47.01	14.89	2.89	47.01	1.64	1.48
									47.21	15.77	3.05	47.21	2	1.69
									47.41	14.87	3.16	47.41	1.7	1.5
									47.61	15.69	3.05	47.61	2.04	1.74
									47.81	15.15	2.83	47.81	1.72	1.53
									48.01	15.68	3.29	48.01	1.92	1.62
									48.21	15.18	3.25	48.21	1.88	1.69
									48.41	15.33	3.54	48.41	1.4	1.45
									48.61	15.4	2.97	48.61	2.02	1.57
									48.81	14.96	2.92	48.81	2.31	1.82
									49.01	15.27	2.63	49.01	1.89	1.55
									49.21	15.66	2.76	49.21	2.05	1.81
									49.41	15.69	3.07	49.41	1.46	1.44
									49.61	15.44	3.48	49.61	2.2	1.72
									49.81	15.68	3.19	49.81	1.59	1.45
									50.01	15.13	2.87	50.01	1.85	1.68
									50.21	15.67	2.72	50.21	1.83	1.61
									50.41	15.29	3.08	50.41	1.82	1.6
									50.61	14.93	3.41	50.61	2.01	1.67
									50.81	15.35	2.97	50.81	2.34	1.75
									51.01	15.63	2.74	51.01	1.77	1.57
									51.21	15.52	2.66	51.21	2.19	1.76
									51.41	15.68	3.04	51.41	1.82	1.69
									51.61	15.69	3.04	51.61	1.91	1.71
									51.81	16.03	3.45	51.81	1.96	1.75
									52.01	15.75	2.86	52.01	2.21	1.84
									52.21	15.82	2.96	52.21	2.04	1.68
									52.41	16.6	3.22	52.41	1.81	1.49
									52.61	16.33	2.83	52.61	1.96	1.67
									52.81	15.51	3.21	52.81	2.07	1.7
									53.01	16.07	3.16	53.01	1.38	1.47
									53.21	15.65	2.78	53.21	1.7	1.6
									53.41	16.23	2.66	53.41	1.89	1.72
									53.61	16.35	2.96	53.61	1.91	1.69
									53.81	16.25	2.47	53.81	2	1.59
									54.01	16.18	3.06	54.01	1.86	1.51
									54.21	16.04	2.94	54.21	1.9	1.55
									54.41	16.37	2.56	54.41	1.91	1.54
									54.61	16.15	3.11	54.61	2.06	1.65
									54.81	15.51	2.74	54.81	2.13	1.79
									55.01	16.45	3.03	55.01	2.53	1.9
									55.21	16.4	2.93	55.21	2.01	1.68
									55.41	16.65	2.76	55.41	1.86	1.53
									55.61	16.41	3.58	55.61	1.75	1.58
									55.81	15.94	2.74	55.81	2.16	1.76
									56.01	16.61	3.64	56.01	2.27	1.86
									56.21	16.86	2.41	56.21	1.87	1.6
									56.41	16.22	2.41	56.41	1.93	1.53
									56.61	16.59	3.44	56.61	1.79	1.42
									56.81	16.59	3.04	56.81	2.16	1.69
									57.01	16.35	3.24	57.01	2.28	1.8
									57.21	16.49	3.14	57.21	2.09	1.71
									57.41	16.74	3.06	57.41	1.75	1.52
									57.61	16.72	3.2	57.61	1.96	1.67
									57.81	16.43	2.66	57.81	2.43	1.84
									58.01	16.21	2.6	58.01	1.71	1.52
									58.21	16.09	3.6	58.21	1.77	1.57
									58.41	16.73	3.16	58.41	2.37	1.84
									58.61	16.6	3.09	58.61	2.08	1.76
									58.81	16.89	2.88	58.81	1.96	1.65
									59.01	17.17	3.02	59.01	1.91	1.61
									59.21	17.01	2.91	59.21	1.84	1.67
									59.41	16.89	3.26	59.41	1.51	1.5
									59.61	16.65	3.25	59.61	2.3	1.71
									59.81	17.05	3.01	59.81	1.43	1.39
									60.01	16.75	3.08	60.01	2.7	1.95
